# Supplementary material for: Sinobdellalongitubulus, a new species of spiny eel (Pisces, Mastacembelidae) from the Zhu-Jiang Basin, with a note on the type locality of S.sinensis (Bleeker, 1870)
Source: Biodivers Data J. 2024 Jun 19;12:e123990. doi: 10.3897/BDJ.12.e123990 (PMC11208772; doi:10.3897/BDJ.12.e123990)
Supplement: XML Treatment for Sinobdella longitubulus [file BDJ.12.e123990-treatment1.xml]

<!DOCTYPE tp:taxon-treatment
  PUBLIC "-//TaxonX//DTD Taxonomic Treatment Publishing DTD v0 20100105//EN" "tax-treatment-NSO.dtd">
<tp:taxon-treatment xmlns:tp="http://www.plazi.org/taxpub"><tp:treatment-meta><mixed-citation publication-type="journal"><person-group><name><surname>Shan</surname><given-names>Peng</given-names></name><name><surname>Li</surname><given-names>Guangyu</given-names></name><name><surname>Zhang</surname><given-names>E</given-names></name></person-group><article-title><italic><tp:taxon-name><tp:taxon-name-part taxon-name-part-type="genus" reg="Sinobdella">Sinobdella</tp:taxon-name-part><tp:taxon-name-part taxon-name-part-type="species" reg="longitubulus">longitubulus</tp:taxon-name-part></tp:taxon-name></italic>, a new species of spiny eel (<tp:taxon-name><tp:taxon-name-part taxon-name-part-type="class">Pisces</tp:taxon-name-part></tp:taxon-name>, <tp:taxon-name><tp:taxon-name-part taxon-name-part-type="family">Mastacembelidae</tp:taxon-name-part></tp:taxon-name>) from the Zhu-Jiang Basin, with a note on the type locality of <italic><tp:taxon-name><tp:taxon-name-part taxon-name-part-type="genus" reg="Sinobdella">S.</tp:taxon-name-part><tp:taxon-name-part taxon-name-part-type="species" reg="sinensis">sinensis</tp:taxon-name-part></tp:taxon-name></italic> (Bleeker, 1870)</article-title><source>Biodivers Data J</source><day>19</day><month>06</month><year>2024</year><volume>12</volume><pub-id pub-id-type="doi">10.3897/BDJ.12.e123990</pub-id></mixed-citation></tp:treatment-meta><tp:nomenclature><tp:taxon-name>
            <object-id xmlns:xlink="http://www.w3.org/1999/xlink" content-type="arpha" xlink:type="simple">916F5A0E-328C-5EF9-BBAE-43EA7C93F09D</object-id>
            <tp:taxon-name-part taxon-name-part-type="genus">Sinobdella</tp:taxon-name-part>
            <tp:taxon-name-part taxon-name-part-type="species">longitubulus</tp:taxon-name-part>
            <object-id xmlns:xlink="http://www.w3.org/1999/xlink" content-type="zoobank" xlink:type="simple" object-id-type="ZooBank">urn:lsid:zoobank.org:pub:B38159CC-3780-4F45-9A03-AE45C1213101</object-id>
          </tp:taxon-name><tp:taxon-authority>Shan &amp; Zhang 2024</tp:taxon-authority><tp:taxon-status xmlns:xlink="http://www.w3.org/1999/xlink" xlink:type="simple">sp. nov.</tp:taxon-status></tp:nomenclature><tp:treatment-sec sec-type="materials"><title>Materials</title><list list-type="alpha-lower" list-content="occurrences"><list-item><p><bold>Type status:</bold> <named-content xmlns:xlink="http://www.w3.org/1999/xlink" content-type="dwc:typeStatus" xlink:type="simple">Holotype</named-content>. <bold>Occurrence:</bold> recordNumber: <named-content xmlns:xlink="http://www.w3.org/1999/xlink" content-type="dwc:recordNumber" xlink:type="simple">IHB 202303066738</named-content>; individualCount: <named-content xmlns:xlink="http://www.w3.org/1999/xlink" content-type="dwc:individualCount" xlink:type="simple">1</named-content>; occurrenceID: <named-content xmlns:xlink="http://www.w3.org/1999/xlink" content-type="dwc:occurrenceID" xlink:type="simple">0A39F7E5-D24D-5E38-B46B-DACB7D000E48</named-content>; <bold>Taxon:</bold> scientificName: <named-content xmlns:xlink="http://www.w3.org/1999/xlink" content-type="dwc:scientificName" xlink:type="simple"><italic><tp:taxon-name><tp:taxon-name-part taxon-name-part-type="genus" reg="Sinobdella">Sinobdella</tp:taxon-name-part><tp:taxon-name-part taxon-name-part-type="species" reg="longitubulus">longitubulus</tp:taxon-name-part></tp:taxon-name></italic></named-content>; kingdom: <named-content xmlns:xlink="http://www.w3.org/1999/xlink" content-type="dwc:kingdom" xlink:type="simple"><tp:taxon-name><tp:taxon-name-part taxon-name-part-type="kingdom">Animalia</tp:taxon-name-part></tp:taxon-name></named-content>; phylum: <named-content xmlns:xlink="http://www.w3.org/1999/xlink" content-type="dwc:phylum" xlink:type="simple"><tp:taxon-name><tp:taxon-name-part taxon-name-part-type="phylum">Chordata</tp:taxon-name-part></tp:taxon-name></named-content>; class: <named-content xmlns:xlink="http://www.w3.org/1999/xlink" content-type="dwc:class" xlink:type="simple"><tp:taxon-name><tp:taxon-name-part taxon-name-part-type="class">Actinopterygii</tp:taxon-name-part></tp:taxon-name></named-content>; order: <named-content xmlns:xlink="http://www.w3.org/1999/xlink" content-type="dwc:order" xlink:type="simple"><tp:taxon-name><tp:taxon-name-part taxon-name-part-type="order">Synbranchiformes</tp:taxon-name-part></tp:taxon-name></named-content>; family: <named-content xmlns:xlink="http://www.w3.org/1999/xlink" content-type="dwc:family" xlink:type="simple"><tp:taxon-name><tp:taxon-name-part taxon-name-part-type="family">Mastacembelidae</tp:taxon-name-part></tp:taxon-name></named-content>; genus: <named-content xmlns:xlink="http://www.w3.org/1999/xlink" content-type="dwc:genus" xlink:type="simple"><tp:taxon-name><tp:taxon-name-part taxon-name-part-type="genus">Sinobdella</tp:taxon-name-part></tp:taxon-name></named-content>; <bold>Location:</bold> waterBody: <named-content xmlns:xlink="http://www.w3.org/1999/xlink" content-type="dwc:waterBody" xlink:type="simple">Zhu-Jiang Basin</named-content>; country: <named-content xmlns:xlink="http://www.w3.org/1999/xlink" content-type="dwc:country" xlink:type="simple">China</named-content>; stateProvince: <named-content xmlns:xlink="http://www.w3.org/1999/xlink" content-type="dwc:stateProvince" xlink:type="simple">Guangxi</named-content>; county: <named-content xmlns:xlink="http://www.w3.org/1999/xlink" content-type="dwc:county" xlink:type="simple">Pingnan</named-content>; municipality: <named-content xmlns:xlink="http://www.w3.org/1999/xlink" content-type="dwc:municipality" xlink:type="simple">Lilia Village</named-content>; locality: <named-content xmlns:xlink="http://www.w3.org/1999/xlink" content-type="dwc:locality" xlink:type="simple">Datong-Jiang, a tributary to Meng-Jiang of Xi-Jiang</named-content>; verbatimElevation: <named-content xmlns:xlink="http://www.w3.org/1999/xlink" content-type="dwc:verbatimElevation" xlink:type="simple">135 m</named-content>; verbatimCoordinates: <named-content xmlns:xlink="http://www.w3.org/1999/xlink" content-type="dwc:verbatimCoordinates" xlink:type="simple"><named-content content-type="dwc:verbatimCoordinates" xlink:type="simple">23°57′36″N 110°18′55″E</named-content></named-content>; verbatimSRS: <named-content xmlns:xlink="http://www.w3.org/1999/xlink" content-type="dwc:verbatimSRS" xlink:type="simple">WGS84</named-content>; <bold>Identification:</bold> identifiedBy: <named-content xmlns:xlink="http://www.w3.org/1999/xlink" content-type="dwc:identifiedBy" xlink:type="simple">Peng Shan</named-content>; dateIdentified: <named-content xmlns:xlink="http://www.w3.org/1999/xlink" content-type="dwc:dateIdentified" xlink:type="simple">2023</named-content>; <bold>Record Level:</bold> collectionCode: <named-content xmlns:xlink="http://www.w3.org/1999/xlink" content-type="dwc:collectionCode" xlink:type="simple">Fish</named-content>; basisOfRecord: <named-content xmlns:xlink="http://www.w3.org/1999/xlink" content-type="dwc:basisOfRecord" xlink:type="simple">PreservedSpecimen</named-content></p></list-item><list-item><p><bold>Type status:</bold> <named-content xmlns:xlink="http://www.w3.org/1999/xlink" content-type="dwc:typeStatus" xlink:type="simple">Paratype</named-content>. <bold>Occurrence:</bold> recordNumber: <named-content xmlns:xlink="http://www.w3.org/1999/xlink" content-type="dwc:recordNumber" xlink:type="simple">IHB 202303066739-40</named-content>; individualCount: <named-content xmlns:xlink="http://www.w3.org/1999/xlink" content-type="dwc:individualCount" xlink:type="simple">2</named-content>; occurrenceID: <named-content xmlns:xlink="http://www.w3.org/1999/xlink" content-type="dwc:occurrenceID" xlink:type="simple">C43F36CB-B23A-5897-B277-8003717129C2</named-content>; <bold>Taxon:</bold> scientificName: <named-content xmlns:xlink="http://www.w3.org/1999/xlink" content-type="dwc:scientificName" xlink:type="simple"><italic><tp:taxon-name><tp:taxon-name-part taxon-name-part-type="genus" reg="Sinobdella">Sinobdella</tp:taxon-name-part><tp:taxon-name-part taxon-name-part-type="species" reg="longitubulus">longitubulus</tp:taxon-name-part></tp:taxon-name></italic></named-content>; kingdom: <named-content xmlns:xlink="http://www.w3.org/1999/xlink" content-type="dwc:kingdom" xlink:type="simple"><tp:taxon-name><tp:taxon-name-part taxon-name-part-type="kingdom">Animalia</tp:taxon-name-part></tp:taxon-name></named-content>; phylum: <named-content xmlns:xlink="http://www.w3.org/1999/xlink" content-type="dwc:phylum" xlink:type="simple"><tp:taxon-name><tp:taxon-name-part taxon-name-part-type="phylum">Chordata</tp:taxon-name-part></tp:taxon-name></named-content>; class: <named-content xmlns:xlink="http://www.w3.org/1999/xlink" content-type="dwc:class" xlink:type="simple"><tp:taxon-name><tp:taxon-name-part taxon-name-part-type="class">Actinopterygii</tp:taxon-name-part></tp:taxon-name></named-content>; order: <named-content xmlns:xlink="http://www.w3.org/1999/xlink" content-type="dwc:order" xlink:type="simple"><tp:taxon-name><tp:taxon-name-part taxon-name-part-type="order">Synbranchiformes</tp:taxon-name-part></tp:taxon-name></named-content>; family: <named-content xmlns:xlink="http://www.w3.org/1999/xlink" content-type="dwc:family" xlink:type="simple"><tp:taxon-name><tp:taxon-name-part taxon-name-part-type="family">Mastacembelidae</tp:taxon-name-part></tp:taxon-name></named-content>; genus: <named-content xmlns:xlink="http://www.w3.org/1999/xlink" content-type="dwc:genus" xlink:type="simple"><tp:taxon-name><tp:taxon-name-part taxon-name-part-type="genus">Sinobdella</tp:taxon-name-part></tp:taxon-name></named-content>; <bold>Location:</bold> waterBody: <named-content xmlns:xlink="http://www.w3.org/1999/xlink" content-type="dwc:waterBody" xlink:type="simple">Zhu-Jiang Basin</named-content>; country: <named-content xmlns:xlink="http://www.w3.org/1999/xlink" content-type="dwc:country" xlink:type="simple">China</named-content>; stateProvince: <named-content xmlns:xlink="http://www.w3.org/1999/xlink" content-type="dwc:stateProvince" xlink:type="simple">Guangxi</named-content>; county: <named-content xmlns:xlink="http://www.w3.org/1999/xlink" content-type="dwc:county" xlink:type="simple">Pingnan</named-content>; municipality: <named-content xmlns:xlink="http://www.w3.org/1999/xlink" content-type="dwc:municipality" xlink:type="simple">Lilia Village</named-content>; locality: <named-content xmlns:xlink="http://www.w3.org/1999/xlink" content-type="dwc:locality" xlink:type="simple">Datong-Jiang, a tributary to Meng-Jiang of Xi-Jiang</named-content>; verbatimElevation: <named-content xmlns:xlink="http://www.w3.org/1999/xlink" content-type="dwc:verbatimElevation" xlink:type="simple">135 m</named-content>; verbatimCoordinates: <named-content xmlns:xlink="http://www.w3.org/1999/xlink" content-type="dwc:verbatimCoordinates" xlink:type="simple"><named-content content-type="dwc:verbatimCoordinates" xlink:type="simple">23°57′36″N 110°18′55″E</named-content></named-content>; verbatimSRS: <named-content xmlns:xlink="http://www.w3.org/1999/xlink" content-type="dwc:verbatimSRS" xlink:type="simple">WGS84</named-content>; <bold>Identification:</bold> identifiedBy: <named-content xmlns:xlink="http://www.w3.org/1999/xlink" content-type="dwc:identifiedBy" xlink:type="simple">Peng Shan</named-content>; dateIdentified: <named-content xmlns:xlink="http://www.w3.org/1999/xlink" content-type="dwc:dateIdentified" xlink:type="simple">2023</named-content>; <bold>Record Level:</bold> collectionCode: <named-content xmlns:xlink="http://www.w3.org/1999/xlink" content-type="dwc:collectionCode" xlink:type="simple">Fish</named-content>; basisOfRecord: <named-content xmlns:xlink="http://www.w3.org/1999/xlink" content-type="dwc:basisOfRecord" xlink:type="simple">PreservedSpecimen</named-content></p></list-item><list-item><p><bold>Type status:</bold> <named-content xmlns:xlink="http://www.w3.org/1999/xlink" content-type="dwc:typeStatus" xlink:type="simple">Paratype</named-content>. <bold>Occurrence:</bold> recordNumber: <named-content xmlns:xlink="http://www.w3.org/1999/xlink" content-type="dwc:recordNumber" xlink:type="simple">IHB 202104052032,3705</named-content>; individualCount: <named-content xmlns:xlink="http://www.w3.org/1999/xlink" content-type="dwc:individualCount" xlink:type="simple">2</named-content>; occurrenceID: <named-content xmlns:xlink="http://www.w3.org/1999/xlink" content-type="dwc:occurrenceID" xlink:type="simple">150682DC-8100-50B1-B46E-987F6287A81B</named-content>; <bold>Taxon:</bold> scientificName: <named-content xmlns:xlink="http://www.w3.org/1999/xlink" content-type="dwc:scientificName" xlink:type="simple"><italic><tp:taxon-name><tp:taxon-name-part taxon-name-part-type="genus" reg="Sinobdella">Sinobdella</tp:taxon-name-part><tp:taxon-name-part taxon-name-part-type="species" reg="longitubulus">longitubulus</tp:taxon-name-part></tp:taxon-name></italic></named-content>; kingdom: <named-content xmlns:xlink="http://www.w3.org/1999/xlink" content-type="dwc:kingdom" xlink:type="simple"><tp:taxon-name><tp:taxon-name-part taxon-name-part-type="kingdom">Animalia</tp:taxon-name-part></tp:taxon-name></named-content>; phylum: <named-content xmlns:xlink="http://www.w3.org/1999/xlink" content-type="dwc:phylum" xlink:type="simple"><tp:taxon-name><tp:taxon-name-part taxon-name-part-type="phylum">Chordata</tp:taxon-name-part></tp:taxon-name></named-content>; class: <named-content xmlns:xlink="http://www.w3.org/1999/xlink" content-type="dwc:class" xlink:type="simple"><tp:taxon-name><tp:taxon-name-part taxon-name-part-type="class">Actinopterygii</tp:taxon-name-part></tp:taxon-name></named-content>; order: <named-content xmlns:xlink="http://www.w3.org/1999/xlink" content-type="dwc:order" xlink:type="simple"><tp:taxon-name><tp:taxon-name-part taxon-name-part-type="order">Synbranchiformes</tp:taxon-name-part></tp:taxon-name></named-content>; family: <named-content xmlns:xlink="http://www.w3.org/1999/xlink" content-type="dwc:family" xlink:type="simple"><tp:taxon-name><tp:taxon-name-part taxon-name-part-type="family">Mastacembelidae</tp:taxon-name-part></tp:taxon-name></named-content>; genus: <named-content xmlns:xlink="http://www.w3.org/1999/xlink" content-type="dwc:genus" xlink:type="simple"><tp:taxon-name><tp:taxon-name-part taxon-name-part-type="genus">Sinobdella</tp:taxon-name-part></tp:taxon-name></named-content>; <bold>Location:</bold> waterBody: <named-content xmlns:xlink="http://www.w3.org/1999/xlink" content-type="dwc:waterBody" xlink:type="simple">Zhu-Jiang Basin</named-content>; country: <named-content xmlns:xlink="http://www.w3.org/1999/xlink" content-type="dwc:country" xlink:type="simple">China</named-content>; stateProvince: <named-content xmlns:xlink="http://www.w3.org/1999/xlink" content-type="dwc:stateProvince" xlink:type="simple">Guangxi</named-content>; county: <named-content xmlns:xlink="http://www.w3.org/1999/xlink" content-type="dwc:county" xlink:type="simple">Mengshan</named-content>; municipality: <named-content xmlns:xlink="http://www.w3.org/1999/xlink" content-type="dwc:municipality" xlink:type="simple">Donghu Village</named-content>; locality: <named-content xmlns:xlink="http://www.w3.org/1999/xlink" content-type="dwc:locality" xlink:type="simple">Changping-He discharging into Meng-Jiang of Xi-Jiang</named-content>; verbatimElevation: <named-content xmlns:xlink="http://www.w3.org/1999/xlink" content-type="dwc:verbatimElevation" xlink:type="simple">258 m</named-content>; verbatimCoordinates: <named-content xmlns:xlink="http://www.w3.org/1999/xlink" content-type="dwc:verbatimCoordinates" xlink:type="simple"><named-content content-type="dwc:verbatimCoordinates" xlink:type="simple">24°17′16″N 110°32′35″E</named-content></named-content>; verbatimSRS: <named-content xmlns:xlink="http://www.w3.org/1999/xlink" content-type="dwc:verbatimSRS" xlink:type="simple">WGS84</named-content>; <bold>Identification:</bold> identifiedBy: <named-content xmlns:xlink="http://www.w3.org/1999/xlink" content-type="dwc:identifiedBy" xlink:type="simple">Peng Shan</named-content>; dateIdentified: <named-content xmlns:xlink="http://www.w3.org/1999/xlink" content-type="dwc:dateIdentified" xlink:type="simple">2021</named-content>; <bold>Record Level:</bold> collectionCode: <named-content xmlns:xlink="http://www.w3.org/1999/xlink" content-type="dwc:collectionCode" xlink:type="simple">Fish</named-content>; basisOfRecord: <named-content xmlns:xlink="http://www.w3.org/1999/xlink" content-type="dwc:basisOfRecord" xlink:type="simple">PreservedSpecimen</named-content></p></list-item><list-item><p><bold>Type status:</bold> <named-content xmlns:xlink="http://www.w3.org/1999/xlink" content-type="dwc:typeStatus" xlink:type="simple">Paratype</named-content>. <bold>Occurrence:</bold> recordNumber: <named-content xmlns:xlink="http://www.w3.org/1999/xlink" content-type="dwc:recordNumber" xlink:type="simple">IHB 202310064917-28</named-content>; individualCount: <named-content xmlns:xlink="http://www.w3.org/1999/xlink" content-type="dwc:individualCount" xlink:type="simple">12</named-content>; occurrenceID: <named-content xmlns:xlink="http://www.w3.org/1999/xlink" content-type="dwc:occurrenceID" xlink:type="simple">E93A45AA-DC35-5C67-8C42-761BE6CED7F7</named-content>; <bold>Taxon:</bold> scientificName: <named-content xmlns:xlink="http://www.w3.org/1999/xlink" content-type="dwc:scientificName" xlink:type="simple"><italic><tp:taxon-name><tp:taxon-name-part taxon-name-part-type="genus" reg="Sinobdella">Sinobdella</tp:taxon-name-part><tp:taxon-name-part taxon-name-part-type="species" reg="longitubulus">longitubulus</tp:taxon-name-part></tp:taxon-name></italic></named-content>; kingdom: <named-content xmlns:xlink="http://www.w3.org/1999/xlink" content-type="dwc:kingdom" xlink:type="simple"><tp:taxon-name><tp:taxon-name-part taxon-name-part-type="kingdom">Animalia</tp:taxon-name-part></tp:taxon-name></named-content>; phylum: <named-content xmlns:xlink="http://www.w3.org/1999/xlink" content-type="dwc:phylum" xlink:type="simple"><tp:taxon-name><tp:taxon-name-part taxon-name-part-type="phylum">Chordata</tp:taxon-name-part></tp:taxon-name></named-content>; class: <named-content xmlns:xlink="http://www.w3.org/1999/xlink" content-type="dwc:class" xlink:type="simple"><tp:taxon-name><tp:taxon-name-part taxon-name-part-type="class">Actinopterygii</tp:taxon-name-part></tp:taxon-name></named-content>; order: <named-content xmlns:xlink="http://www.w3.org/1999/xlink" content-type="dwc:order" xlink:type="simple"><tp:taxon-name><tp:taxon-name-part taxon-name-part-type="order">Synbranchiformes</tp:taxon-name-part></tp:taxon-name></named-content>; family: <named-content xmlns:xlink="http://www.w3.org/1999/xlink" content-type="dwc:family" xlink:type="simple"><tp:taxon-name><tp:taxon-name-part taxon-name-part-type="family">Mastacembelidae</tp:taxon-name-part></tp:taxon-name></named-content>; genus: <named-content xmlns:xlink="http://www.w3.org/1999/xlink" content-type="dwc:genus" xlink:type="simple"><tp:taxon-name><tp:taxon-name-part taxon-name-part-type="genus">Sinobdella</tp:taxon-name-part></tp:taxon-name></named-content>; <bold>Location:</bold> waterBody: <named-content xmlns:xlink="http://www.w3.org/1999/xlink" content-type="dwc:waterBody" xlink:type="simple">Zhu-Jiang Basin</named-content>; country: <named-content xmlns:xlink="http://www.w3.org/1999/xlink" content-type="dwc:country" xlink:type="simple">China</named-content>; stateProvince: <named-content xmlns:xlink="http://www.w3.org/1999/xlink" content-type="dwc:stateProvince" xlink:type="simple">Guangxi</named-content>; county: <named-content xmlns:xlink="http://www.w3.org/1999/xlink" content-type="dwc:county" xlink:type="simple">Shanglin</named-content>; locality: <named-content xmlns:xlink="http://www.w3.org/1999/xlink" content-type="dwc:locality" xlink:type="simple">Qingshui-He flowing into Hongshui-He of Xi-Jiang</named-content>; verbatimCoordinates: <named-content xmlns:xlink="http://www.w3.org/1999/xlink" content-type="dwc:verbatimCoordinates" xlink:type="simple"><named-content content-type="dwc:verbatimCoordinates" xlink:type="simple">23°33′14″N 108°25′16″E</named-content></named-content>; verbatimSRS: <named-content xmlns:xlink="http://www.w3.org/1999/xlink" content-type="dwc:verbatimSRS" xlink:type="simple">WGS84</named-content>; <bold>Identification:</bold> identifiedBy: <named-content xmlns:xlink="http://www.w3.org/1999/xlink" content-type="dwc:identifiedBy" xlink:type="simple">Peng Shan</named-content>; dateIdentified: <named-content xmlns:xlink="http://www.w3.org/1999/xlink" content-type="dwc:dateIdentified" xlink:type="simple">2023</named-content>; <bold>Record Level:</bold> collectionCode: <named-content xmlns:xlink="http://www.w3.org/1999/xlink" content-type="dwc:collectionCode" xlink:type="simple">Fish</named-content>; basisOfRecord: <named-content xmlns:xlink="http://www.w3.org/1999/xlink" content-type="dwc:basisOfRecord" xlink:type="simple">PreservedSpecimen</named-content></p></list-item><list-item><p><bold>Type status:</bold> <named-content xmlns:xlink="http://www.w3.org/1999/xlink" content-type="dwc:typeStatus" xlink:type="simple">Other material</named-content>. <bold>Occurrence:</bold> recordNumber: <named-content xmlns:xlink="http://www.w3.org/1999/xlink" content-type="dwc:recordNumber" xlink:type="simple">IHB 202206063298-3302</named-content>; individualCount: <named-content xmlns:xlink="http://www.w3.org/1999/xlink" content-type="dwc:individualCount" xlink:type="simple">5</named-content>; occurrenceID: <named-content xmlns:xlink="http://www.w3.org/1999/xlink" content-type="dwc:occurrenceID" xlink:type="simple">7097B098-CFD4-5538-9057-F211F9458F3C</named-content>; <bold>Taxon:</bold> scientificName: <named-content xmlns:xlink="http://www.w3.org/1999/xlink" content-type="dwc:scientificName" xlink:type="simple"><italic><tp:taxon-name><tp:taxon-name-part taxon-name-part-type="genus" reg="Sinobdella">Sinobdella</tp:taxon-name-part><tp:taxon-name-part taxon-name-part-type="species" reg="sinensis">sinensis</tp:taxon-name-part></tp:taxon-name></italic></named-content>; acceptedNameUsage: <named-content xmlns:xlink="http://www.w3.org/1999/xlink" content-type="dwc:acceptedNameUsage" xlink:type="simple"><italic><tp:taxon-name><tp:taxon-name-part taxon-name-part-type="genus" reg="Sinobdella">Sinobdella</tp:taxon-name-part><tp:taxon-name-part taxon-name-part-type="species" reg="sinensis">sinensis</tp:taxon-name-part></tp:taxon-name></italic> Bleeker,1870</named-content>; kingdom: <named-content xmlns:xlink="http://www.w3.org/1999/xlink" content-type="dwc:kingdom" xlink:type="simple"><tp:taxon-name><tp:taxon-name-part taxon-name-part-type="kingdom">Animalia</tp:taxon-name-part></tp:taxon-name></named-content>; phylum: <named-content xmlns:xlink="http://www.w3.org/1999/xlink" content-type="dwc:phylum" xlink:type="simple"><tp:taxon-name><tp:taxon-name-part taxon-name-part-type="phylum">Chordata</tp:taxon-name-part></tp:taxon-name></named-content>; class: <named-content xmlns:xlink="http://www.w3.org/1999/xlink" content-type="dwc:class" xlink:type="simple"><tp:taxon-name><tp:taxon-name-part taxon-name-part-type="class">Actinopterygii</tp:taxon-name-part></tp:taxon-name></named-content>; order: <named-content xmlns:xlink="http://www.w3.org/1999/xlink" content-type="dwc:order" xlink:type="simple"><tp:taxon-name><tp:taxon-name-part taxon-name-part-type="order">Synbranchiformes</tp:taxon-name-part></tp:taxon-name></named-content>; family: <named-content xmlns:xlink="http://www.w3.org/1999/xlink" content-type="dwc:family" xlink:type="simple"><tp:taxon-name><tp:taxon-name-part taxon-name-part-type="family">Mastacembelidae</tp:taxon-name-part></tp:taxon-name></named-content>; genus: <named-content xmlns:xlink="http://www.w3.org/1999/xlink" content-type="dwc:genus" xlink:type="simple"><tp:taxon-name><tp:taxon-name-part taxon-name-part-type="genus">Sinobdella</tp:taxon-name-part></tp:taxon-name></named-content>; <bold>Location:</bold> waterBody: <named-content xmlns:xlink="http://www.w3.org/1999/xlink" content-type="dwc:waterBody" xlink:type="simple">lower Chang-Jiang basin</named-content>; country: <named-content xmlns:xlink="http://www.w3.org/1999/xlink" content-type="dwc:country" xlink:type="simple">China</named-content>; stateProvince: <named-content xmlns:xlink="http://www.w3.org/1999/xlink" content-type="dwc:stateProvince" xlink:type="simple">Anhui</named-content>; county: <named-content xmlns:xlink="http://www.w3.org/1999/xlink" content-type="dwc:county" xlink:type="simple">Susong</named-content>; locality: <named-content xmlns:xlink="http://www.w3.org/1999/xlink" content-type="dwc:locality" xlink:type="simple">lower Chang-Jiang</named-content>; verbatimCoordinates: <named-content xmlns:xlink="http://www.w3.org/1999/xlink" content-type="dwc:verbatimCoordinates" xlink:type="simple"><named-content content-type="dwc:verbatimCoordinates" xlink:type="simple">30°11′50″N 116°4′37″E</named-content></named-content>; verbatimSRS: <named-content xmlns:xlink="http://www.w3.org/1999/xlink" content-type="dwc:verbatimSRS" xlink:type="simple">WGS84</named-content>; <bold>Identification:</bold> identifiedBy: <named-content xmlns:xlink="http://www.w3.org/1999/xlink" content-type="dwc:identifiedBy" xlink:type="simple">Peng Shan</named-content>; dateIdentified: <named-content xmlns:xlink="http://www.w3.org/1999/xlink" content-type="dwc:dateIdentified" xlink:type="simple">2022</named-content>; <bold>Record Level:</bold> collectionCode: <named-content xmlns:xlink="http://www.w3.org/1999/xlink" content-type="dwc:collectionCode" xlink:type="simple">Fish</named-content>; basisOfRecord: <named-content xmlns:xlink="http://www.w3.org/1999/xlink" content-type="dwc:basisOfRecord" xlink:type="simple">PreservedSpecimen</named-content></p></list-item><list-item><p><bold>Type status:</bold> <named-content xmlns:xlink="http://www.w3.org/1999/xlink" content-type="dwc:typeStatus" xlink:type="simple">Other material</named-content>. <bold>Occurrence:</bold> recordNumber: <named-content xmlns:xlink="http://www.w3.org/1999/xlink" content-type="dwc:recordNumber" xlink:type="simple">IHB 202204062039-44</named-content>; individualCount: <named-content xmlns:xlink="http://www.w3.org/1999/xlink" content-type="dwc:individualCount" xlink:type="simple">5</named-content>; occurrenceID: <named-content xmlns:xlink="http://www.w3.org/1999/xlink" content-type="dwc:occurrenceID" xlink:type="simple">941804DF-F1BD-5DFA-9ECD-43FAA9E19780</named-content>; <bold>Taxon:</bold> scientificName: <named-content xmlns:xlink="http://www.w3.org/1999/xlink" content-type="dwc:scientificName" xlink:type="simple"><italic><tp:taxon-name><tp:taxon-name-part taxon-name-part-type="genus" reg="Sinobdella">Sinobdella</tp:taxon-name-part><tp:taxon-name-part taxon-name-part-type="species" reg="sinensis">sinensis</tp:taxon-name-part></tp:taxon-name></italic></named-content>; acceptedNameUsage: <named-content xmlns:xlink="http://www.w3.org/1999/xlink" content-type="dwc:acceptedNameUsage" xlink:type="simple"><italic><tp:taxon-name><tp:taxon-name-part taxon-name-part-type="genus" reg="Sinobdella">Sinobdella</tp:taxon-name-part><tp:taxon-name-part taxon-name-part-type="species" reg="sinensis">sinensis</tp:taxon-name-part></tp:taxon-name></italic> Bleeker,1870</named-content>; kingdom: <named-content xmlns:xlink="http://www.w3.org/1999/xlink" content-type="dwc:kingdom" xlink:type="simple"><tp:taxon-name><tp:taxon-name-part taxon-name-part-type="kingdom">Animalia</tp:taxon-name-part></tp:taxon-name></named-content>; phylum: <named-content xmlns:xlink="http://www.w3.org/1999/xlink" content-type="dwc:phylum" xlink:type="simple"><tp:taxon-name><tp:taxon-name-part taxon-name-part-type="phylum">Chordata</tp:taxon-name-part></tp:taxon-name></named-content>; class: <named-content xmlns:xlink="http://www.w3.org/1999/xlink" content-type="dwc:class" xlink:type="simple"><tp:taxon-name><tp:taxon-name-part taxon-name-part-type="class">Actinopterygii</tp:taxon-name-part></tp:taxon-name></named-content>; order: <named-content xmlns:xlink="http://www.w3.org/1999/xlink" content-type="dwc:order" xlink:type="simple"><tp:taxon-name><tp:taxon-name-part taxon-name-part-type="order">Synbranchiformes</tp:taxon-name-part></tp:taxon-name></named-content>; family: <named-content xmlns:xlink="http://www.w3.org/1999/xlink" content-type="dwc:family" xlink:type="simple"><tp:taxon-name><tp:taxon-name-part taxon-name-part-type="family">Mastacembelidae</tp:taxon-name-part></tp:taxon-name></named-content>; genus: <named-content xmlns:xlink="http://www.w3.org/1999/xlink" content-type="dwc:genus" xlink:type="simple"><tp:taxon-name><tp:taxon-name-part taxon-name-part-type="genus">Sinobdella</tp:taxon-name-part></tp:taxon-name></named-content>; <bold>Location:</bold> waterBody: <named-content xmlns:xlink="http://www.w3.org/1999/xlink" content-type="dwc:waterBody" xlink:type="simple">middle Chang-Jiang basin</named-content>; country: <named-content xmlns:xlink="http://www.w3.org/1999/xlink" content-type="dwc:country" xlink:type="simple">China</named-content>; stateProvince: <named-content xmlns:xlink="http://www.w3.org/1999/xlink" content-type="dwc:stateProvince" xlink:type="simple">Hubei</named-content>; municipality: <named-content xmlns:xlink="http://www.w3.org/1999/xlink" content-type="dwc:municipality" xlink:type="simple">Xiangyang City</named-content>; locality: <named-content xmlns:xlink="http://www.w3.org/1999/xlink" content-type="dwc:locality" xlink:type="simple">Han-Jiang of middle Chang-Jiang</named-content>; verbatimCoordinates: <named-content xmlns:xlink="http://www.w3.org/1999/xlink" content-type="dwc:verbatimCoordinates" xlink:type="simple"><named-content content-type="dwc:verbatimCoordinates" xlink:type="simple">32°12′57″N 112°21′42″E</named-content></named-content>; verbatimSRS: <named-content xmlns:xlink="http://www.w3.org/1999/xlink" content-type="dwc:verbatimSRS" xlink:type="simple">WGS84</named-content>; <bold>Identification:</bold> identifiedBy: <named-content xmlns:xlink="http://www.w3.org/1999/xlink" content-type="dwc:identifiedBy" xlink:type="simple">Peng Shan</named-content>; dateIdentified: <named-content xmlns:xlink="http://www.w3.org/1999/xlink" content-type="dwc:dateIdentified" xlink:type="simple">2022</named-content>; <bold>Record Level:</bold> collectionCode: <named-content xmlns:xlink="http://www.w3.org/1999/xlink" content-type="dwc:collectionCode" xlink:type="simple">Fish</named-content>; basisOfRecord: <named-content xmlns:xlink="http://www.w3.org/1999/xlink" content-type="dwc:basisOfRecord" xlink:type="simple">PreservedSpecimen</named-content></p></list-item><list-item><p><bold>Type status:</bold> <named-content xmlns:xlink="http://www.w3.org/1999/xlink" content-type="dwc:typeStatus" xlink:type="simple">Other material</named-content>. <bold>Occurrence:</bold> recordNumber: <named-content xmlns:xlink="http://www.w3.org/1999/xlink" content-type="dwc:recordNumber" xlink:type="simple">IHB 202203061530-34</named-content>; individualCount: <named-content xmlns:xlink="http://www.w3.org/1999/xlink" content-type="dwc:individualCount" xlink:type="simple">4</named-content>; occurrenceID: <named-content xmlns:xlink="http://www.w3.org/1999/xlink" content-type="dwc:occurrenceID" xlink:type="simple">15C38902-CB39-5795-B5DB-F4432C0A1DA4</named-content>; <bold>Taxon:</bold> scientificName: <named-content xmlns:xlink="http://www.w3.org/1999/xlink" content-type="dwc:scientificName" xlink:type="simple"><italic><tp:taxon-name><tp:taxon-name-part taxon-name-part-type="genus" reg="Sinobdella">Sinobdella</tp:taxon-name-part><tp:taxon-name-part taxon-name-part-type="species" reg="sinensis">sinensis</tp:taxon-name-part></tp:taxon-name></italic></named-content>; acceptedNameUsage: <named-content xmlns:xlink="http://www.w3.org/1999/xlink" content-type="dwc:acceptedNameUsage" xlink:type="simple"><italic><tp:taxon-name><tp:taxon-name-part taxon-name-part-type="genus" reg="Sinobdella">Sinobdella</tp:taxon-name-part><tp:taxon-name-part taxon-name-part-type="species" reg="sinensis">sinensis</tp:taxon-name-part></tp:taxon-name></italic> Bleeker,1870</named-content>; kingdom: <named-content xmlns:xlink="http://www.w3.org/1999/xlink" content-type="dwc:kingdom" xlink:type="simple"><tp:taxon-name><tp:taxon-name-part taxon-name-part-type="kingdom">Animalia</tp:taxon-name-part></tp:taxon-name></named-content>; phylum: <named-content xmlns:xlink="http://www.w3.org/1999/xlink" content-type="dwc:phylum" xlink:type="simple"><tp:taxon-name><tp:taxon-name-part taxon-name-part-type="phylum">Chordata</tp:taxon-name-part></tp:taxon-name></named-content>; class: <named-content xmlns:xlink="http://www.w3.org/1999/xlink" content-type="dwc:class" xlink:type="simple"><tp:taxon-name><tp:taxon-name-part taxon-name-part-type="class">Actinopterygii</tp:taxon-name-part></tp:taxon-name></named-content>; order: <named-content xmlns:xlink="http://www.w3.org/1999/xlink" content-type="dwc:order" xlink:type="simple"><tp:taxon-name><tp:taxon-name-part taxon-name-part-type="order">Synbranchiformes</tp:taxon-name-part></tp:taxon-name></named-content>; family: <named-content xmlns:xlink="http://www.w3.org/1999/xlink" content-type="dwc:family" xlink:type="simple"><tp:taxon-name><tp:taxon-name-part taxon-name-part-type="family">Mastacembelidae</tp:taxon-name-part></tp:taxon-name></named-content>; genus: <named-content xmlns:xlink="http://www.w3.org/1999/xlink" content-type="dwc:genus" xlink:type="simple"><tp:taxon-name><tp:taxon-name-part taxon-name-part-type="genus">Sinobdella</tp:taxon-name-part></tp:taxon-name></named-content>; <bold>Location:</bold> waterBody: <named-content xmlns:xlink="http://www.w3.org/1999/xlink" content-type="dwc:waterBody" xlink:type="simple">Luan-He</named-content>; country: <named-content xmlns:xlink="http://www.w3.org/1999/xlink" content-type="dwc:country" xlink:type="simple">China</named-content>; stateProvince: <named-content xmlns:xlink="http://www.w3.org/1999/xlink" content-type="dwc:stateProvince" xlink:type="simple">Hebei</named-content>; county: <named-content xmlns:xlink="http://www.w3.org/1999/xlink" content-type="dwc:county" xlink:type="simple">Luanzhou</named-content>; locality: <named-content xmlns:xlink="http://www.w3.org/1999/xlink" content-type="dwc:locality" xlink:type="simple">Luan-He (an independent river flowing into Bohai Sea)</named-content>; verbatimCoordinates: <named-content xmlns:xlink="http://www.w3.org/1999/xlink" content-type="dwc:verbatimCoordinates" xlink:type="simple"><named-content content-type="dwc:verbatimCoordinates" xlink:type="simple">39°42′29″N 118°46′10″E</named-content></named-content>; verbatimSRS: <named-content xmlns:xlink="http://www.w3.org/1999/xlink" content-type="dwc:verbatimSRS" xlink:type="simple">WGS84</named-content>; <bold>Identification:</bold> identifiedBy: <named-content xmlns:xlink="http://www.w3.org/1999/xlink" content-type="dwc:identifiedBy" xlink:type="simple">Peng Shan</named-content>; dateIdentified: <named-content xmlns:xlink="http://www.w3.org/1999/xlink" content-type="dwc:dateIdentified" xlink:type="simple">2022</named-content>; <bold>Record Level:</bold> collectionCode: <named-content xmlns:xlink="http://www.w3.org/1999/xlink" content-type="dwc:collectionCode" xlink:type="simple">Fish</named-content>; basisOfRecord: <named-content xmlns:xlink="http://www.w3.org/1999/xlink" content-type="dwc:basisOfRecord" xlink:type="simple">PreservedSpecimen</named-content></p></list-item><list-item><p><bold>Type status:</bold> <named-content xmlns:xlink="http://www.w3.org/1999/xlink" content-type="dwc:typeStatus" xlink:type="simple">Other material</named-content>. <bold>Occurrence:</bold> recordNumber: <named-content xmlns:xlink="http://www.w3.org/1999/xlink" content-type="dwc:recordNumber" xlink:type="simple">IHB 202203061535-38</named-content>; individualCount: <named-content xmlns:xlink="http://www.w3.org/1999/xlink" content-type="dwc:individualCount" xlink:type="simple">4</named-content>; occurrenceID: <named-content xmlns:xlink="http://www.w3.org/1999/xlink" content-type="dwc:occurrenceID" xlink:type="simple">CE23B704-CB7E-52C9-BA50-1775B6376F6A</named-content>; <bold>Taxon:</bold> scientificName: <named-content xmlns:xlink="http://www.w3.org/1999/xlink" content-type="dwc:scientificName" xlink:type="simple"><italic><tp:taxon-name><tp:taxon-name-part taxon-name-part-type="genus" reg="Sinobdella">Sinobdella</tp:taxon-name-part><tp:taxon-name-part taxon-name-part-type="species" reg="sinensis">sinensis</tp:taxon-name-part></tp:taxon-name></italic></named-content>; acceptedNameUsage: <named-content xmlns:xlink="http://www.w3.org/1999/xlink" content-type="dwc:acceptedNameUsage" xlink:type="simple"><italic><tp:taxon-name><tp:taxon-name-part taxon-name-part-type="genus" reg="Sinobdella">Sinobdella</tp:taxon-name-part><tp:taxon-name-part taxon-name-part-type="species" reg="sinensis">sinensis</tp:taxon-name-part></tp:taxon-name></italic> Bleeker,1870</named-content>; kingdom: <named-content xmlns:xlink="http://www.w3.org/1999/xlink" content-type="dwc:kingdom" xlink:type="simple"><tp:taxon-name><tp:taxon-name-part taxon-name-part-type="kingdom">Animalia</tp:taxon-name-part></tp:taxon-name></named-content>; phylum: <named-content xmlns:xlink="http://www.w3.org/1999/xlink" content-type="dwc:phylum" xlink:type="simple"><tp:taxon-name><tp:taxon-name-part taxon-name-part-type="phylum">Chordata</tp:taxon-name-part></tp:taxon-name></named-content>; class: <named-content xmlns:xlink="http://www.w3.org/1999/xlink" content-type="dwc:class" xlink:type="simple"><tp:taxon-name><tp:taxon-name-part taxon-name-part-type="class">Actinopterygii</tp:taxon-name-part></tp:taxon-name></named-content>; order: <named-content xmlns:xlink="http://www.w3.org/1999/xlink" content-type="dwc:order" xlink:type="simple"><tp:taxon-name><tp:taxon-name-part taxon-name-part-type="order">Synbranchiformes</tp:taxon-name-part></tp:taxon-name></named-content>; family: <named-content xmlns:xlink="http://www.w3.org/1999/xlink" content-type="dwc:family" xlink:type="simple"><tp:taxon-name><tp:taxon-name-part taxon-name-part-type="family">Mastacembelidae</tp:taxon-name-part></tp:taxon-name></named-content>; genus: <named-content xmlns:xlink="http://www.w3.org/1999/xlink" content-type="dwc:genus" xlink:type="simple"><tp:taxon-name><tp:taxon-name-part taxon-name-part-type="genus">Sinobdella</tp:taxon-name-part></tp:taxon-name></named-content>; <bold>Location:</bold> waterBody: <named-content xmlns:xlink="http://www.w3.org/1999/xlink" content-type="dwc:waterBody" xlink:type="simple">Qiantang-Jiang basin</named-content>; country: <named-content xmlns:xlink="http://www.w3.org/1999/xlink" content-type="dwc:country" xlink:type="simple">China</named-content>; stateProvince: <named-content xmlns:xlink="http://www.w3.org/1999/xlink" content-type="dwc:stateProvince" xlink:type="simple">Zhejiang</named-content>; county: <named-content xmlns:xlink="http://www.w3.org/1999/xlink" content-type="dwc:county" xlink:type="simple">Changshan</named-content>; municipality: <named-content xmlns:xlink="http://www.w3.org/1999/xlink" content-type="dwc:municipality" xlink:type="simple">Quzhou City</named-content>; locality: <named-content xmlns:xlink="http://www.w3.org/1999/xlink" content-type="dwc:locality" xlink:type="simple">Changshangang</named-content>; verbatimCoordinates: <named-content xmlns:xlink="http://www.w3.org/1999/xlink" content-type="dwc:verbatimCoordinates" xlink:type="simple"><named-content content-type="dwc:verbatimCoordinates" xlink:type="simple">28°56′15″N 118°28′15″E</named-content></named-content>; verbatimSRS: <named-content xmlns:xlink="http://www.w3.org/1999/xlink" content-type="dwc:verbatimSRS" xlink:type="simple">WGS84</named-content>; <bold>Identification:</bold> identifiedBy: <named-content xmlns:xlink="http://www.w3.org/1999/xlink" content-type="dwc:identifiedBy" xlink:type="simple">Peng Shan</named-content>; dateIdentified: <named-content xmlns:xlink="http://www.w3.org/1999/xlink" content-type="dwc:dateIdentified" xlink:type="simple">2022</named-content>; <bold>Record Level:</bold> collectionCode: <named-content xmlns:xlink="http://www.w3.org/1999/xlink" content-type="dwc:collectionCode" xlink:type="simple">Fish</named-content>; basisOfRecord: <named-content xmlns:xlink="http://www.w3.org/1999/xlink" content-type="dwc:basisOfRecord" xlink:type="simple">PreservedSpecimen</named-content></p></list-item><list-item><p><bold>Type status:</bold> <named-content xmlns:xlink="http://www.w3.org/1999/xlink" content-type="dwc:typeStatus" xlink:type="simple">Other material</named-content>. <bold>Occurrence:</bold> recordNumber: <named-content xmlns:xlink="http://www.w3.org/1999/xlink" content-type="dwc:recordNumber" xlink:type="simple">IHB 202209061967</named-content>; individualCount: <named-content xmlns:xlink="http://www.w3.org/1999/xlink" content-type="dwc:individualCount" xlink:type="simple">1</named-content>; occurrenceID: <named-content xmlns:xlink="http://www.w3.org/1999/xlink" content-type="dwc:occurrenceID" xlink:type="simple">4B8DDD23-630C-53C5-939B-CDF9456D2C2E</named-content>; <bold>Taxon:</bold> scientificName: <named-content xmlns:xlink="http://www.w3.org/1999/xlink" content-type="dwc:scientificName" xlink:type="simple"><italic><tp:taxon-name><tp:taxon-name-part taxon-name-part-type="genus" reg="Sinobdella">Sinobdella</tp:taxon-name-part><tp:taxon-name-part taxon-name-part-type="species" reg="sinensis">sinensis</tp:taxon-name-part></tp:taxon-name></italic></named-content>; acceptedNameUsage: <named-content xmlns:xlink="http://www.w3.org/1999/xlink" content-type="dwc:acceptedNameUsage" xlink:type="simple"><italic><tp:taxon-name><tp:taxon-name-part taxon-name-part-type="genus" reg="Sinobdella">Sinobdella</tp:taxon-name-part><tp:taxon-name-part taxon-name-part-type="species" reg="sinensis">sinensis</tp:taxon-name-part></tp:taxon-name></italic> Bleeker,1870</named-content>; kingdom: <named-content xmlns:xlink="http://www.w3.org/1999/xlink" content-type="dwc:kingdom" xlink:type="simple"><tp:taxon-name><tp:taxon-name-part taxon-name-part-type="kingdom">Animalia</tp:taxon-name-part></tp:taxon-name></named-content>; phylum: <named-content xmlns:xlink="http://www.w3.org/1999/xlink" content-type="dwc:phylum" xlink:type="simple"><tp:taxon-name><tp:taxon-name-part taxon-name-part-type="phylum">Chordata</tp:taxon-name-part></tp:taxon-name></named-content>; class: <named-content xmlns:xlink="http://www.w3.org/1999/xlink" content-type="dwc:class" xlink:type="simple"><tp:taxon-name><tp:taxon-name-part taxon-name-part-type="class">Actinopterygii</tp:taxon-name-part></tp:taxon-name></named-content>; order: <named-content xmlns:xlink="http://www.w3.org/1999/xlink" content-type="dwc:order" xlink:type="simple"><tp:taxon-name><tp:taxon-name-part taxon-name-part-type="order">Synbranchiformes</tp:taxon-name-part></tp:taxon-name></named-content>; family: <named-content xmlns:xlink="http://www.w3.org/1999/xlink" content-type="dwc:family" xlink:type="simple"><tp:taxon-name><tp:taxon-name-part taxon-name-part-type="family">Mastacembelidae</tp:taxon-name-part></tp:taxon-name></named-content>; genus: <named-content xmlns:xlink="http://www.w3.org/1999/xlink" content-type="dwc:genus" xlink:type="simple"><tp:taxon-name><tp:taxon-name-part taxon-name-part-type="genus">Sinobdella</tp:taxon-name-part></tp:taxon-name></named-content>; <bold>Location:</bold> waterBody: <named-content xmlns:xlink="http://www.w3.org/1999/xlink" content-type="dwc:waterBody" xlink:type="simple">Min-Jiang basin</named-content>; country: <named-content xmlns:xlink="http://www.w3.org/1999/xlink" content-type="dwc:country" xlink:type="simple">China</named-content>; stateProvince: <named-content xmlns:xlink="http://www.w3.org/1999/xlink" content-type="dwc:stateProvince" xlink:type="simple">Fujian</named-content>; county: <named-content xmlns:xlink="http://www.w3.org/1999/xlink" content-type="dwc:county" xlink:type="simple">Sanming</named-content>; locality: <named-content xmlns:xlink="http://www.w3.org/1999/xlink" content-type="dwc:locality" xlink:type="simple">Min-Jiang</named-content>; verbatimCoordinates: <named-content xmlns:xlink="http://www.w3.org/1999/xlink" content-type="dwc:verbatimCoordinates" xlink:type="simple"><named-content content-type="dwc:verbatimCoordinates" xlink:type="simple">26°14′52″N 117°32′43″E</named-content></named-content>; verbatimSRS: <named-content xmlns:xlink="http://www.w3.org/1999/xlink" content-type="dwc:verbatimSRS" xlink:type="simple">WGS84</named-content>; <bold>Identification:</bold> identifiedBy: <named-content xmlns:xlink="http://www.w3.org/1999/xlink" content-type="dwc:identifiedBy" xlink:type="simple">Peng Shan</named-content>; dateIdentified: <named-content xmlns:xlink="http://www.w3.org/1999/xlink" content-type="dwc:dateIdentified" xlink:type="simple">2022</named-content>; <bold>Record Level:</bold> collectionCode: <named-content xmlns:xlink="http://www.w3.org/1999/xlink" content-type="dwc:collectionCode" xlink:type="simple">Fish</named-content>; basisOfRecord: <named-content xmlns:xlink="http://www.w3.org/1999/xlink" content-type="dwc:basisOfRecord" xlink:type="simple">PreservedSpecimen</named-content></p></list-item><list-item><p><bold>Type status:</bold> <named-content xmlns:xlink="http://www.w3.org/1999/xlink" content-type="dwc:typeStatus" xlink:type="simple">Other material</named-content>. <bold>Occurrence:</bold> recordNumber: <named-content xmlns:xlink="http://www.w3.org/1999/xlink" content-type="dwc:recordNumber" xlink:type="simple">IHB 202010051336-37, IHB 202203064318</named-content>; individualCount: <named-content xmlns:xlink="http://www.w3.org/1999/xlink" content-type="dwc:individualCount" xlink:type="simple">3</named-content>; occurrenceID: <named-content xmlns:xlink="http://www.w3.org/1999/xlink" content-type="dwc:occurrenceID" xlink:type="simple">B63617B7-0495-5B97-B739-A4E0669AAA1B</named-content>; <bold>Taxon:</bold> scientificName: <named-content xmlns:xlink="http://www.w3.org/1999/xlink" content-type="dwc:scientificName" xlink:type="simple"><italic><tp:taxon-name><tp:taxon-name-part taxon-name-part-type="genus" reg="Sinobdella">Sinobdella</tp:taxon-name-part><tp:taxon-name-part taxon-name-part-type="species" reg="sinensis">sinensis</tp:taxon-name-part></tp:taxon-name></italic></named-content>; acceptedNameUsage: <named-content xmlns:xlink="http://www.w3.org/1999/xlink" content-type="dwc:acceptedNameUsage" xlink:type="simple"><italic><tp:taxon-name><tp:taxon-name-part taxon-name-part-type="genus" reg="Sinobdella">Sinobdella</tp:taxon-name-part><tp:taxon-name-part taxon-name-part-type="species" reg="sinensis">sinensis</tp:taxon-name-part></tp:taxon-name></italic> Bleeker,1870</named-content>; kingdom: <named-content xmlns:xlink="http://www.w3.org/1999/xlink" content-type="dwc:kingdom" xlink:type="simple"><tp:taxon-name><tp:taxon-name-part taxon-name-part-type="kingdom">Animalia</tp:taxon-name-part></tp:taxon-name></named-content>; phylum: <named-content xmlns:xlink="http://www.w3.org/1999/xlink" content-type="dwc:phylum" xlink:type="simple"><tp:taxon-name><tp:taxon-name-part taxon-name-part-type="phylum">Chordata</tp:taxon-name-part></tp:taxon-name></named-content>; class: <named-content xmlns:xlink="http://www.w3.org/1999/xlink" content-type="dwc:class" xlink:type="simple"><tp:taxon-name><tp:taxon-name-part taxon-name-part-type="class">Actinopterygii</tp:taxon-name-part></tp:taxon-name></named-content>; order: <named-content xmlns:xlink="http://www.w3.org/1999/xlink" content-type="dwc:order" xlink:type="simple"><tp:taxon-name><tp:taxon-name-part taxon-name-part-type="order">Synbranchiformes</tp:taxon-name-part></tp:taxon-name></named-content>; family: <named-content xmlns:xlink="http://www.w3.org/1999/xlink" content-type="dwc:family" xlink:type="simple"><tp:taxon-name><tp:taxon-name-part taxon-name-part-type="family">Mastacembelidae</tp:taxon-name-part></tp:taxon-name></named-content>; genus: <named-content xmlns:xlink="http://www.w3.org/1999/xlink" content-type="dwc:genus" xlink:type="simple"><tp:taxon-name><tp:taxon-name-part taxon-name-part-type="genus">Sinobdella</tp:taxon-name-part></tp:taxon-name></named-content>; <bold>Location:</bold> waterBody: <named-content xmlns:xlink="http://www.w3.org/1999/xlink" content-type="dwc:waterBody" xlink:type="simple">Zhu-Jiang Basin</named-content>; country: <named-content xmlns:xlink="http://www.w3.org/1999/xlink" content-type="dwc:country" xlink:type="simple">China</named-content>; stateProvince: <named-content xmlns:xlink="http://www.w3.org/1999/xlink" content-type="dwc:stateProvince" xlink:type="simple">Guangxi</named-content>; county: <named-content xmlns:xlink="http://www.w3.org/1999/xlink" content-type="dwc:county" xlink:type="simple">Yongfu</named-content>; locality: <named-content xmlns:xlink="http://www.w3.org/1999/xlink" content-type="dwc:locality" xlink:type="simple">Luoqing-Jiang of Xi-Jiang</named-content>; verbatimCoordinates: <named-content xmlns:xlink="http://www.w3.org/1999/xlink" content-type="dwc:verbatimCoordinates" xlink:type="simple"><named-content content-type="dwc:verbatimCoordinates" xlink:type="simple">25°5′55″N 109°55′44″E</named-content></named-content>; verbatimSRS: <named-content xmlns:xlink="http://www.w3.org/1999/xlink" content-type="dwc:verbatimSRS" xlink:type="simple">WGS84</named-content>; <bold>Identification:</bold> identifiedBy: <named-content xmlns:xlink="http://www.w3.org/1999/xlink" content-type="dwc:identifiedBy" xlink:type="simple">Peng Shan</named-content>; dateIdentified: <named-content xmlns:xlink="http://www.w3.org/1999/xlink" content-type="dwc:dateIdentified" xlink:type="simple">2023</named-content>; <bold>Record Level:</bold> collectionCode: <named-content xmlns:xlink="http://www.w3.org/1999/xlink" content-type="dwc:collectionCode" xlink:type="simple">Fish</named-content>; basisOfRecord: <named-content xmlns:xlink="http://www.w3.org/1999/xlink" content-type="dwc:basisOfRecord" xlink:type="simple">PreservedSpecimen</named-content></p></list-item><list-item><p><bold>Type status:</bold> <named-content xmlns:xlink="http://www.w3.org/1999/xlink" content-type="dwc:typeStatus" xlink:type="simple">Other material</named-content>. <bold>Occurrence:</bold> recordNumber: <named-content xmlns:xlink="http://www.w3.org/1999/xlink" content-type="dwc:recordNumber" xlink:type="simple">IHB 202306064822</named-content>; individualCount: <named-content xmlns:xlink="http://www.w3.org/1999/xlink" content-type="dwc:individualCount" xlink:type="simple">1</named-content>; occurrenceID: <named-content xmlns:xlink="http://www.w3.org/1999/xlink" content-type="dwc:occurrenceID" xlink:type="simple">AA2E9ED2-D736-5359-AD9E-35D17563AD6F</named-content>; <bold>Taxon:</bold> scientificName: <named-content xmlns:xlink="http://www.w3.org/1999/xlink" content-type="dwc:scientificName" xlink:type="simple"><italic><tp:taxon-name><tp:taxon-name-part taxon-name-part-type="genus" reg="Sinobdella">Sinobdella</tp:taxon-name-part><tp:taxon-name-part taxon-name-part-type="species" reg="sinensis">sinensis</tp:taxon-name-part></tp:taxon-name></italic></named-content>; acceptedNameUsage: <named-content xmlns:xlink="http://www.w3.org/1999/xlink" content-type="dwc:acceptedNameUsage" xlink:type="simple"><italic><tp:taxon-name><tp:taxon-name-part taxon-name-part-type="genus" reg="Sinobdella">Sinobdella</tp:taxon-name-part><tp:taxon-name-part taxon-name-part-type="species" reg="sinensis">sinensis</tp:taxon-name-part></tp:taxon-name></italic> Bleeker,1870</named-content>; kingdom: <named-content xmlns:xlink="http://www.w3.org/1999/xlink" content-type="dwc:kingdom" xlink:type="simple"><tp:taxon-name><tp:taxon-name-part taxon-name-part-type="kingdom">Animalia</tp:taxon-name-part></tp:taxon-name></named-content>; phylum: <named-content xmlns:xlink="http://www.w3.org/1999/xlink" content-type="dwc:phylum" xlink:type="simple"><tp:taxon-name><tp:taxon-name-part taxon-name-part-type="phylum">Chordata</tp:taxon-name-part></tp:taxon-name></named-content>; class: <named-content xmlns:xlink="http://www.w3.org/1999/xlink" content-type="dwc:class" xlink:type="simple"><tp:taxon-name><tp:taxon-name-part taxon-name-part-type="class">Actinopterygii</tp:taxon-name-part></tp:taxon-name></named-content>; order: <named-content xmlns:xlink="http://www.w3.org/1999/xlink" content-type="dwc:order" xlink:type="simple"><tp:taxon-name><tp:taxon-name-part taxon-name-part-type="order">Synbranchiformes</tp:taxon-name-part></tp:taxon-name></named-content>; family: <named-content xmlns:xlink="http://www.w3.org/1999/xlink" content-type="dwc:family" xlink:type="simple"><tp:taxon-name><tp:taxon-name-part taxon-name-part-type="family">Mastacembelidae</tp:taxon-name-part></tp:taxon-name></named-content>; genus: <named-content xmlns:xlink="http://www.w3.org/1999/xlink" content-type="dwc:genus" xlink:type="simple"><tp:taxon-name><tp:taxon-name-part taxon-name-part-type="genus">Sinobdella</tp:taxon-name-part></tp:taxon-name></named-content>; <bold>Location:</bold> waterBody: <named-content xmlns:xlink="http://www.w3.org/1999/xlink" content-type="dwc:waterBody" xlink:type="simple">Chang-Jiang basin</named-content>; country: <named-content xmlns:xlink="http://www.w3.org/1999/xlink" content-type="dwc:country" xlink:type="simple">China</named-content>; stateProvince: <named-content xmlns:xlink="http://www.w3.org/1999/xlink" content-type="dwc:stateProvince" xlink:type="simple">Guangxi</named-content>; county: <named-content xmlns:xlink="http://www.w3.org/1999/xlink" content-type="dwc:county" xlink:type="simple">Quanzhou</named-content>; locality: <named-content xmlns:xlink="http://www.w3.org/1999/xlink" content-type="dwc:locality" xlink:type="simple">Xiang-Jiang of Chang-Jiang basin</named-content>; verbatimCoordinates: <named-content xmlns:xlink="http://www.w3.org/1999/xlink" content-type="dwc:verbatimCoordinates" xlink:type="simple"><named-content content-type="dwc:verbatimCoordinates" xlink:type="simple">25°52′51″N 110°58′56″E</named-content></named-content>; verbatimSRS: <named-content xmlns:xlink="http://www.w3.org/1999/xlink" content-type="dwc:verbatimSRS" xlink:type="simple">WGS84</named-content>; <bold>Identification:</bold> identifiedBy: <named-content xmlns:xlink="http://www.w3.org/1999/xlink" content-type="dwc:identifiedBy" xlink:type="simple">Peng Shan</named-content>; dateIdentified: <named-content xmlns:xlink="http://www.w3.org/1999/xlink" content-type="dwc:dateIdentified" xlink:type="simple">2023</named-content>; <bold>Record Level:</bold> collectionCode: <named-content xmlns:xlink="http://www.w3.org/1999/xlink" content-type="dwc:collectionCode" xlink:type="simple">Fish</named-content>; basisOfRecord: <named-content xmlns:xlink="http://www.w3.org/1999/xlink" content-type="dwc:basisOfRecord" xlink:type="simple">PreservedSpecimen</named-content></p></list-item><list-item><p><bold>Type status:</bold> <named-content xmlns:xlink="http://www.w3.org/1999/xlink" content-type="dwc:typeStatus" xlink:type="simple">Other material</named-content>. <bold>Occurrence:</bold> recordNumber: <named-content xmlns:xlink="http://www.w3.org/1999/xlink" content-type="dwc:recordNumber" xlink:type="simple">IHB 202306064812, 4820</named-content>; individualCount: <named-content xmlns:xlink="http://www.w3.org/1999/xlink" content-type="dwc:individualCount" xlink:type="simple">2</named-content>; occurrenceID: <named-content xmlns:xlink="http://www.w3.org/1999/xlink" content-type="dwc:occurrenceID" xlink:type="simple">2AD5A3E4-41B3-53FE-BD6E-8ACFCCDEA307</named-content>; <bold>Taxon:</bold> scientificName: <named-content xmlns:xlink="http://www.w3.org/1999/xlink" content-type="dwc:scientificName" xlink:type="simple"><italic><tp:taxon-name><tp:taxon-name-part taxon-name-part-type="genus" reg="Sinobdella">Sinobdella</tp:taxon-name-part><tp:taxon-name-part taxon-name-part-type="species" reg="sinensis">sinensis</tp:taxon-name-part></tp:taxon-name></italic></named-content>; acceptedNameUsage: <named-content xmlns:xlink="http://www.w3.org/1999/xlink" content-type="dwc:acceptedNameUsage" xlink:type="simple"><italic><tp:taxon-name><tp:taxon-name-part taxon-name-part-type="genus" reg="Sinobdella">Sinobdella</tp:taxon-name-part><tp:taxon-name-part taxon-name-part-type="species" reg="sinensis">sinensis</tp:taxon-name-part></tp:taxon-name></italic> Bleeker,1870</named-content>; kingdom: <named-content xmlns:xlink="http://www.w3.org/1999/xlink" content-type="dwc:kingdom" xlink:type="simple"><tp:taxon-name><tp:taxon-name-part taxon-name-part-type="kingdom">Animalia</tp:taxon-name-part></tp:taxon-name></named-content>; phylum: <named-content xmlns:xlink="http://www.w3.org/1999/xlink" content-type="dwc:phylum" xlink:type="simple"><tp:taxon-name><tp:taxon-name-part taxon-name-part-type="phylum">Chordata</tp:taxon-name-part></tp:taxon-name></named-content>; class: <named-content xmlns:xlink="http://www.w3.org/1999/xlink" content-type="dwc:class" xlink:type="simple"><tp:taxon-name><tp:taxon-name-part taxon-name-part-type="class">Actinopterygii</tp:taxon-name-part></tp:taxon-name></named-content>; order: <named-content xmlns:xlink="http://www.w3.org/1999/xlink" content-type="dwc:order" xlink:type="simple"><tp:taxon-name><tp:taxon-name-part taxon-name-part-type="order">Synbranchiformes</tp:taxon-name-part></tp:taxon-name></named-content>; family: <named-content xmlns:xlink="http://www.w3.org/1999/xlink" content-type="dwc:family" xlink:type="simple"><tp:taxon-name><tp:taxon-name-part taxon-name-part-type="family">Mastacembelidae</tp:taxon-name-part></tp:taxon-name></named-content>; genus: <named-content xmlns:xlink="http://www.w3.org/1999/xlink" content-type="dwc:genus" xlink:type="simple"><tp:taxon-name><tp:taxon-name-part taxon-name-part-type="genus">Sinobdella</tp:taxon-name-part></tp:taxon-name></named-content>; <bold>Location:</bold> waterBody: <named-content xmlns:xlink="http://www.w3.org/1999/xlink" content-type="dwc:waterBody" xlink:type="simple">Huai-He basin</named-content>; country: <named-content xmlns:xlink="http://www.w3.org/1999/xlink" content-type="dwc:country" xlink:type="simple">China</named-content>; stateProvince: <named-content xmlns:xlink="http://www.w3.org/1999/xlink" content-type="dwc:stateProvince" xlink:type="simple">Henan</named-content>; county: <named-content xmlns:xlink="http://www.w3.org/1999/xlink" content-type="dwc:county" xlink:type="simple">Shangcai</named-content>; locality: <named-content xmlns:xlink="http://www.w3.org/1999/xlink" content-type="dwc:locality" xlink:type="simple">Hong-He of Huai-He basin</named-content>; verbatimCoordinates: <named-content xmlns:xlink="http://www.w3.org/1999/xlink" content-type="dwc:verbatimCoordinates" xlink:type="simple"><named-content content-type="dwc:verbatimCoordinates" xlink:type="simple">33°22′58″N 114°14′20″E</named-content></named-content>; verbatimSRS: <named-content xmlns:xlink="http://www.w3.org/1999/xlink" content-type="dwc:verbatimSRS" xlink:type="simple">WGS84</named-content>; <bold>Identification:</bold> identifiedBy: <named-content xmlns:xlink="http://www.w3.org/1999/xlink" content-type="dwc:identifiedBy" xlink:type="simple">Peng Shan</named-content>; dateIdentified: <named-content xmlns:xlink="http://www.w3.org/1999/xlink" content-type="dwc:dateIdentified" xlink:type="simple">2023</named-content></p></list-item></list></tp:treatment-sec><tp:treatment-sec sec-type="Description"><title>Description</title><p>Morphometric measurements and counts are presented in Table <xref ref-type="table" rid="T11231340">1</xref>. See Figs <xref ref-type="fig" rid="F11231338">1</xref>, <xref ref-type="fig" rid="F11248339">2</xref><xref ref-type="fig" rid="F11248344">a</xref> for general body appearance.</p><p>Body elongated, oval in cross-section and compressed laterally in caudal region. Body depth evenly deep towards soft anal-fin origin, then gradually decreasing towards caudal-fin base, terminating in form of a pointed or rounded fin tail-like structure. Tail region relatively short. Pre-anal length slightly greater than postanal length. Body covered with tiny scales without lateral line.</p><p>Head short and pointed, with snout produced into fleshy and long rostral appendage projecting from upper jaw. Two tubular anterior nostrils located on underside of rostral appendage, longer than or equal to this appendage. Posterior nares oval, horizontal axis longest and situated in front of eyes. Eyes small, laterodorsally located at anterior half of head. Posteriorly growing single pre-orbital spine on right/left side of head, located under eyes and buried under skin, with ending point extending beyond anterior margin of eye, but not reaching middle of eye. Mouth inferior and horse-shoe-shaped. Lips thick and fleshy. Jaws with numerous small, pointed teeth; upper jaw longer than lower jaw. Angle of jaws between the posterior edge of the posterior external nare and the anterior edge of the eye. Preoperculum unarmed. Upper extremity of gill opening immediately above dorsal end of pectoral-fin base, slightly anterior to vertical through ventral end of pectoral-fin base.</p><p>Dorsal fin long and divided into two parts: dorsal spines and dorsal-fin. Dorsal spines 32 to 33, increasing in size from first to second last spine; last spine smaller than second last spine, situated anterior to base of first soft dorsal-fin ray. Soft dorsal-fin rays 50-60. Anal spines 3 and soft anal-fin rays 50-60; anterior end of dorsal spines posterior to pectoral-fin insertion and anterior end of soft dorsal-fin rays slightly posterior to anterior end of soft anal fin. Pectoral fins small, extended latero-posteriorly, with their bases located mainly below upper margins of gill openings. No pelvic fins. Origin of exposed anal spines slightly posterior to anal. Caudal fin very small and rounded with 7-8 rays, confluent with soft dorsal- and anal-fins. First and second anal spines supported by well-developed first anal spine pterygiophore and third anal spine derived from second spine pterygiophore, situated anteriorly to first soft anal-fin ray. Second anal spine placed close to first spine, but distinctly distant from third spine, much longer than both.</p></tp:treatment-sec><tp:treatment-sec sec-type="Diagnosis"><title>Diagnosis</title><p><italic><tp:taxon-name><tp:taxon-name-part taxon-name-part-type="genus" reg="Sinobdella">Sinobdella</tp:taxon-name-part><tp:taxon-name-part taxon-name-part-type="species" reg="longitubulus">longitubulus</tp:taxon-name-part></tp:taxon-name></italic> is clearly distinguished from the single congeneric species (<italic><tp:taxon-name><tp:taxon-name-part taxon-name-part-type="genus" reg="Sinobdella">S.</tp:taxon-name-part><tp:taxon-name-part taxon-name-part-type="species" reg="sinensis">sinensis</tp:taxon-name-part></tp:taxon-name></italic>) by having a more or less white-brown reticulated pattern (vs. many dark brown vertical bars, with very narrow light yellow interspaces) on the flank (Fig. <xref ref-type="fig" rid="F11248339">2</xref>), two tubular anterior nostrils longer than or equal to (vs. shorter than) the rostral appendage (Fig. <xref ref-type="fig" rid="F11248348">3</xref>), an anal fin heavily mottled with dark brown markings and white spots and bearing a narrow white distal margin (vs. black with a relatively wide light white distal margin) (Fig. <xref ref-type="fig" rid="F11248339">2</xref>); shorter pre-anal length (53.3-56.2 vs. 56.3-60.6 % SL; see Fig. <xref ref-type="fig" rid="F11236621">4</xref>) and fewer abdominal vertebrae (32-33, mean = 32.9 vs. 34-36, mean = 35.1) (Table <xref ref-type="table" rid="T11231340">1</xref>).</p></tp:treatment-sec><tp:treatment-sec sec-type="Etymology"><title>Etymology</title><p>The epithet name, used here as a noun, is derived from the Latin word <italic>longus</italic> (= long) and <italic>tubulus</italic> (= pipe), alluding to two longer tubes modified from anterior nostrils. The common Chinese name here suggested for this new species is “长管华刺鳅”.</p></tp:treatment-sec><tp:treatment-sec sec-type="Distribution"><title>Distribution</title><p><italic><tp:taxon-name><tp:taxon-name-part taxon-name-part-type="genus" reg="Sinobdella">Sinobdella</tp:taxon-name-part><tp:taxon-name-part taxon-name-part-type="species" reg="longitubulus">longitubulus</tp:taxon-name-part></tp:taxon-name></italic> is currently known from the Meng-Jiang emptying into the Xi-Jiang and the Qingshui-He, a stream tributary to the Hongshui-He discharging into the Xi-Jiang of Zhu-Jiang Basin (Fig. <xref ref-type="fig" rid="F11236623">5</xref>). It was collected in shallow running waters with mixed bottom including pebbles, cobbles, gravel and boulders (Fig. <xref ref-type="fig" rid="F11236625">6</xref>). Co-existing species are: <italic><tp:taxon-name><tp:taxon-name-part taxon-name-part-type="genus" reg="Traccatichthys">Traccatichthys</tp:taxon-name-part><tp:taxon-name-part taxon-name-part-type="species" reg="pulcher">pulcher</tp:taxon-name-part></tp:taxon-name></italic>, <italic><tp:taxon-name><tp:taxon-name-part taxon-name-part-type="genus" reg="Vanmanenia">Vanmanenia</tp:taxon-name-part><tp:taxon-name-part taxon-name-part-type="species" reg="stenosoma">stenosoma</tp:taxon-name-part></tp:taxon-name></italic>, <italic><tp:taxon-name><tp:taxon-name-part taxon-name-part-type="genus" reg="Opsariichthys">Opsariichthys</tp:taxon-name-part><tp:taxon-name-part taxon-name-part-type="species" reg="acutipinnis">acutipinnis</tp:taxon-name-part></tp:taxon-name></italic>, <italic><tp:taxon-name><tp:taxon-name-part taxon-name-part-type="genus" reg="Acrossocheilus">Acrossocheilus</tp:taxon-name-part><tp:taxon-name-part taxon-name-part-type="species" reg="parallens">parallens</tp:taxon-name-part></tp:taxon-name></italic>, <italic><tp:taxon-name><tp:taxon-name-part taxon-name-part-type="genus" reg="Rhinogobius">Rhinogobius</tp:taxon-name-part><tp:taxon-name-part taxon-name-part-type="species" reg="duospilus">duospilus</tp:taxon-name-part></tp:taxon-name></italic>, <italic><tp:taxon-name><tp:taxon-name-part taxon-name-part-type="genus" reg="Coreoperca">Coreoperca</tp:taxon-name-part><tp:taxon-name-part taxon-name-part-type="species" reg="whiteheadi">whiteheadi</tp:taxon-name-part></tp:taxon-name></italic> and <italic><tp:taxon-name><tp:taxon-name-part taxon-name-part-type="genus" reg="Schistura">Schistura</tp:taxon-name-part><tp:taxon-name-part taxon-name-part-type="species" reg="fasciolata">fasciolata</tp:taxon-name-part></tp:taxon-name></italic>.</p></tp:treatment-sec><tp:treatment-sec sec-type="Colouration"><title>Colouration</title><p>In formalin-preserved specimens (Fig. <xref ref-type="fig" rid="F11231338">1</xref>), top of head whitish-brown and cheek and opercula brown, with a reticulated pattern of brown markings on ventral surface of head. A broad light yellowish mid-dorsal band extending from behind head to soft dorsal-fin origin and two narrow whitish stripes parallel to this band laterally, wider and lightened anteriorly and prolonging backwards under soft dorsal-fin base. Lateral body brown with numerous small white spots, more or less inconspicuous on upper two-thirds of abdomen and caudal region and conspicuous and restricted only to lower one-third of abdomen to form a white-brown reticulated pattern, continued by a broad extension across belly. Pectoral fin pale, dorsal and caudal fins dark grey and anal fin dark grey with a narrow whitish distal margin and a dark black submarginal stripe.</p><p>In freshly-、collected specimens (Fig. <xref ref-type="fig" rid="F11248339">2</xref><xref ref-type="fig" rid="F11248344">a</xref>), dorsum of head and body yellowish-brown from snout tip to origin of soft dorsal fin, with two black longitudinal zigzag lines parallel to dorsal mid-line on each side, more or less connected to constitute a reticulated pattern of markings. Lateral body dark brown with numerous irregular white spots scattering densely over abdomen and sparsely on caudal region, more or less distinct and restricted to lower half of flank to form a reticulated pattern of markings. Continued dorsal and caudal fins light yellowish-brown with an indistinct reticulated pattern. Pectoral fins yellowish or orange and anal fin heavily mottled with dark brown markings and white spots, bearing a narrow light white distal margin and a very narrow submarginal black stripe.</p></tp:treatment-sec><tp:treatment-sec><!--Section generated to contain objects referenced in tp:taxon-treatment.--><table-wrap id="T11231340" position="float" orientation="portrait"><label>Table 1.</label><caption><p>Morphometric data for two species of <italic><tp:taxon-name><tp:taxon-name-part taxon-name-part-type="genus" reg="Sinobdella">Sinobdella</tp:taxon-name-part></tp:taxon-name></italic> from China.</p></caption><table rules="all" border="1"><tbody><tr><td rowspan="1" colspan="1"/><td rowspan="1" colspan="2">
              <bold><italic><tp:taxon-name><tp:taxon-name-part taxon-name-part-type="genus" reg="Sinobdella">S.</tp:taxon-name-part><tp:taxon-name-part taxon-name-part-type="species" reg="sinensis">sinensis</tp:taxon-name-part></tp:taxon-name></italic> (n = 32)</bold>
            </td><td rowspan="1" colspan="3">
              <bold>
                <italic>
                  <tp:taxon-name><tp:taxon-name-part taxon-name-part-type="genus" reg="Sinobdella">S.</tp:taxon-name-part><tp:taxon-name-part taxon-name-part-type="species" reg="longitubulus">longitubulus</tp:taxon-name-part></tp:taxon-name>
                </italic>
              </bold>
            </td></tr><tr><td rowspan="2" colspan="1"/><td rowspan="2" colspan="1">Range</td><td rowspan="2" colspan="1">Mean±SD</td><td rowspan="2" colspan="1">
              <bold>Holotype</bold>
            </td><td rowspan="1" colspan="2"><bold>Paratypes</bold> (<bold>n = 12)</bold></td></tr><tr><td rowspan="1" colspan="1">Range</td><td rowspan="1" colspan="1">Mean±SD</td></tr><tr><td rowspan="1" colspan="1">
              <bold>Morphometric measurements</bold>
            </td><td rowspan="1" colspan="1"/><td rowspan="1" colspan="1"/><td rowspan="1" colspan="1"/><td rowspan="1" colspan="1"/><td rowspan="1" colspan="1"/></tr><tr><td rowspan="1" colspan="1">Standard length, SL (mm)</td><td rowspan="1" colspan="1">104.8-215.3</td><td rowspan="1" colspan="1">159.1±26.2</td><td rowspan="1" colspan="1">153.6</td><td rowspan="1" colspan="1">145.5-166.3</td><td rowspan="1" colspan="1">153.9±9.2</td></tr><tr><td rowspan="1" colspan="1">%<bold>of SL</bold></td><td rowspan="1" colspan="1"/><td rowspan="1" colspan="1"/><td rowspan="1" colspan="1"/><td rowspan="1" colspan="1"/><td rowspan="1" colspan="1"/></tr><tr><td rowspan="1" colspan="1">Head length</td><td rowspan="1" colspan="1">14.0-16.9</td><td rowspan="1" colspan="1">15.6±0.7</td><td rowspan="1" colspan="1">15.8</td><td rowspan="1" colspan="1">14.1-16.0</td><td rowspan="1" colspan="1">14.7±0.6</td></tr><tr><td rowspan="1" colspan="1">Body width</td><td rowspan="1" colspan="1">4.8-6.4</td><td rowspan="1" colspan="1">5.7±0.4</td><td rowspan="1" colspan="1">5.9</td><td rowspan="1" colspan="1">4.8-6.5</td><td rowspan="1" colspan="1">5.7±0.5</td></tr><tr><td rowspan="1" colspan="1">Body depth at anus</td><td rowspan="1" colspan="1">8.1-10.4</td><td rowspan="1" colspan="1">9.3±0.6</td><td rowspan="1" colspan="1">9.4</td><td rowspan="1" colspan="1">7.8-10.4</td><td rowspan="1" colspan="1">9.0±0.7</td></tr><tr><td rowspan="1" colspan="1">Pre-anal length</td><td rowspan="1" colspan="1">56.3-60.6</td><td rowspan="1" colspan="1">58.1±1.2</td><td rowspan="1" colspan="1">55.7</td><td rowspan="1" colspan="1">53.3-56.2</td><td rowspan="1" colspan="1">55.1±1.1</td></tr><tr><td rowspan="1" colspan="1">Post-anal length</td><td rowspan="1" colspan="1">39.4-44.9</td><td rowspan="1" colspan="1">42.0±1.3</td><td rowspan="1" colspan="1">44.3</td><td rowspan="1" colspan="1">41.3-44.6</td><td rowspan="1" colspan="1">43.6±1.0</td></tr><tr><td rowspan="1" colspan="1">Soft dorsal-fin base length</td><td rowspan="1" colspan="1">27.3-32.7</td><td rowspan="1" colspan="1">30.9±1.5</td><td rowspan="1" colspan="1">30.0</td><td rowspan="1" colspan="1">27.1-31.1</td><td rowspan="1" colspan="1">29.0±1.1</td></tr><tr><td rowspan="1" colspan="1">Soft anal-fin base length</td><td rowspan="1" colspan="1">28.5-34.0</td><td rowspan="1" colspan="1">32.0±1.5</td><td rowspan="1" colspan="1">33.2</td><td rowspan="1" colspan="1">30.1-33.2</td><td rowspan="1" colspan="1">31.6±1.0</td></tr><tr><td rowspan="1" colspan="1">Snout to first dorsal spine</td><td rowspan="1" colspan="1">17.7-23.3</td><td rowspan="1" colspan="1">20.1±1.2</td><td rowspan="1" colspan="1">21.9</td><td rowspan="1" colspan="1">18.7-22.1</td><td rowspan="1" colspan="1">20.2±1.1</td></tr><tr><td rowspan="1" colspan="1">Snout to last dorsal spine</td><td rowspan="1" colspan="1">66.5-72.0</td><td rowspan="1" colspan="1">69.0±1.4</td><td rowspan="1" colspan="1">71.1</td><td rowspan="1" colspan="1">66.8-72.5</td><td rowspan="1" colspan="1">70.1±1.8</td></tr><tr><td rowspan="1" colspan="1">Snout to first anal spine</td><td rowspan="1" colspan="1">58.2-64.0</td><td rowspan="1" colspan="1">60.8±1.5</td><td rowspan="1" colspan="1">58.4</td><td rowspan="1" colspan="1">56.1-59.9</td><td rowspan="1" colspan="1">58.7±1.2</td></tr><tr><td rowspan="1" colspan="1">Snout to last anal spine</td><td rowspan="1" colspan="1">64.9-71.9</td><td rowspan="1" colspan="1">68.3±1.5</td><td rowspan="1" colspan="1">67.4</td><td rowspan="1" colspan="1">65.2-68.5</td><td rowspan="1" colspan="1">67.1±1.1</td></tr><tr><td rowspan="1" colspan="1">Dorsal end of pectoral-fin base to last dorsal spine</td><td rowspan="1" colspan="1">51.8-56.0</td><td rowspan="1" colspan="1">54.3±1.0</td><td rowspan="1" colspan="1">55.1</td><td rowspan="1" colspan="1">52.4-57.6</td><td rowspan="1" colspan="1">55.2±1.5</td></tr><tr><td rowspan="1" colspan="1">First dorsal spine to last dorsal spine</td><td rowspan="1" colspan="1">45.3-51.7</td><td rowspan="1" colspan="1">49.1±1.5</td><td rowspan="1" colspan="1">49.2</td><td rowspan="1" colspan="1">47.7-53.5</td><td rowspan="1" colspan="1">50.1±1.8</td></tr><tr><td rowspan="1" colspan="1">First anal spine to last anal spine</td><td rowspan="1" colspan="1">6.0-8.3</td><td rowspan="1" colspan="1">7.2±0.6</td><td rowspan="1" colspan="1">8.6</td><td rowspan="1" colspan="1">7.3-8.6</td><td rowspan="1" colspan="1">8.2±0.4</td></tr><tr><td rowspan="1" colspan="1">% <bold>of HL</bold></td><td rowspan="1" colspan="1"/><td rowspan="1" colspan="1"/><td rowspan="1" colspan="1"/><td rowspan="1" colspan="1"/><td rowspan="1" colspan="1"/></tr><tr><td rowspan="1" colspan="1">Snout length</td><td rowspan="1" colspan="1">25.2-30.1</td><td rowspan="1" colspan="1">27.3±1.3</td><td rowspan="1" colspan="1">25.0</td><td rowspan="1" colspan="1">23.3-26.2</td><td rowspan="1" colspan="1">24.7±0.9</td></tr><tr><td rowspan="1" colspan="1">Eye diameter</td><td rowspan="1" colspan="1">7.7-12.3</td><td rowspan="1" colspan="1">10.6±1.1</td><td rowspan="1" colspan="1">11.8</td><td rowspan="1" colspan="1">10.6-14.5</td><td rowspan="1" colspan="1">12.1±1.1</td></tr><tr><td rowspan="1" colspan="1">Minimum interorbital distance</td><td rowspan="1" colspan="1">7.4-12.5</td><td rowspan="1" colspan="1">9.6±1.1</td><td rowspan="1" colspan="1">11.9</td><td rowspan="1" colspan="1">10.1-13.7</td><td rowspan="1" colspan="1">12.0±1.3</td></tr><tr><td rowspan="1" colspan="1">Postjaw angle length</td><td rowspan="1" colspan="1">67.0-76.6</td><td rowspan="1" colspan="1">72.5±2.5</td><td rowspan="1" colspan="1">66.8</td><td rowspan="1" colspan="1">69.8-76.2</td><td rowspan="1" colspan="1">73.3±2.2</td></tr><tr><td rowspan="1" colspan="1">Postorbital length</td><td rowspan="1" colspan="1">59.3-67.3</td><td rowspan="1" colspan="1">63.4±2.1</td><td rowspan="1" colspan="1">64.4</td><td rowspan="1" colspan="1">59.3-66.2</td><td rowspan="1" colspan="1">64.2±1.9</td></tr><tr><td rowspan="1" colspan="1">Post preorbital spine length</td><td rowspan="1" colspan="1">62.8-76.4</td><td rowspan="1" colspan="1">68.9±2.9</td><td rowspan="1" colspan="1">68.4</td><td rowspan="1" colspan="1">64.8-71.5</td><td rowspan="1" colspan="1">67.1±2.3</td></tr><tr><td rowspan="1" colspan="1">Postorbital to preoperculum</td><td rowspan="1" colspan="1">24.4-30.3</td><td rowspan="1" colspan="1">27.2±1.4</td><td rowspan="1" colspan="1">30.4</td><td rowspan="1" colspan="1">25.1-30.5</td><td rowspan="1" colspan="1">28.4±1.9</td></tr><tr><td rowspan="1" colspan="1">Snout to preoperculum</td><td rowspan="1" colspan="1">57.9-67.7</td><td rowspan="1" colspan="1">63.2±2.5</td><td rowspan="1" colspan="1">65.5</td><td rowspan="1" colspan="1">56.1-68.9</td><td rowspan="1" colspan="1">64.7±3.7</td></tr><tr><td rowspan="1" colspan="1">Upper jaw length</td><td rowspan="1" colspan="1">24.1-31.8</td><td rowspan="1" colspan="1">28.4±1.6</td><td rowspan="1" colspan="1">31.6</td><td rowspan="1" colspan="1">26.3-31.9</td><td rowspan="1" colspan="1">29.0±1.8</td></tr><tr><td rowspan="1" colspan="1">Lower jaw length</td><td rowspan="1" colspan="1">19.9-27.0</td><td rowspan="1" colspan="1">24.3±1.6</td><td rowspan="1" colspan="1">27.9</td><td rowspan="1" colspan="1">21.6-28.3</td><td rowspan="1" colspan="1">25.0±2.1</td></tr><tr><td rowspan="1" colspan="1">Pectoral-fin length</td><td rowspan="1" colspan="1">18.0-26.2</td><td rowspan="1" colspan="1">22.3±2.2</td><td rowspan="1" colspan="1">24.4</td><td rowspan="1" colspan="1">21.8-25.4</td><td rowspan="1" colspan="1">23.6±1.2</td></tr><tr><td rowspan="1" colspan="1">Dorsal end of pectoral-fin base to first dorsal spine origin</td><td rowspan="1" colspan="1">22.9-35.4</td><td rowspan="1" colspan="1">29.8±3.3</td><td rowspan="1" colspan="1">32.3</td><td rowspan="1" colspan="1">28.1-38.6</td><td rowspan="1" colspan="1">34.3±3.5</td></tr><tr><td rowspan="1" colspan="1">
              <bold>Meristic counts</bold>
            </td><td rowspan="1" colspan="2">
              <bold><italic><tp:taxon-name><tp:taxon-name-part taxon-name-part-type="genus" reg="Sinobdella">S.</tp:taxon-name-part><tp:taxon-name-part taxon-name-part-type="species" reg="sinensis">sinensis</tp:taxon-name-part></tp:taxon-name></italic> (n=57)</bold>
            </td><td rowspan="1" colspan="3">
              <bold><italic><tp:taxon-name><tp:taxon-name-part taxon-name-part-type="genus" reg="Sinobdella">S.</tp:taxon-name-part><tp:taxon-name-part taxon-name-part-type="species" reg="longitubulus">longitubulus</tp:taxon-name-part></tp:taxon-name></italic> (n=10)</bold>
            </td></tr><tr><td rowspan="1" colspan="1">Abdominal vertebrae</td><td rowspan="1" colspan="2">34(13),35(25),36(19)</td><td rowspan="1" colspan="1">33</td><td rowspan="1" colspan="2">32(1),33(8)</td></tr><tr><td rowspan="1" colspan="1">Vertebrae between first anal spine and last dorsal spine supporting pterygiophores</td><td rowspan="1" colspan="2">6(9),7(38),8(10)</td><td rowspan="1" colspan="1">8</td><td rowspan="1" colspan="2">8(8),9(1)</td></tr><tr><td rowspan="1" colspan="1">Caudal vertebrae</td><td rowspan="1" colspan="2">40(2),41(5),42(15),43(14),44(10),45(8),46(2),47(1)</td><td rowspan="1" colspan="1">43</td><td rowspan="1" colspan="2">43(6),44(2),45(1)</td></tr><tr><td rowspan="1" colspan="1">Vertebrae total</td><td rowspan="1" colspan="2">76(11),77(15),78(8),79(12),80(8),81(5)</td><td rowspan="1" colspan="1">76</td><td rowspan="1" colspan="2">76(7),77(2)</td></tr><tr><td rowspan="1" colspan="1">Dorsal spines</td><td rowspan="1" colspan="2">31(4),32(13),33(19),34(21)</td><td rowspan="1" colspan="1">33</td><td rowspan="1" colspan="2">32(1),33(8)</td></tr><tr><td rowspan="1" colspan="1">Dorsal-fin rays</td><td rowspan="1" colspan="2">54(2),55(1),56(3),57(2),58(6),59(7),60(7),61(8), 62(6),63(2),64(4),65(3),66(3),67(2),68(1)</td><td rowspan="1" colspan="1">55</td><td rowspan="1" colspan="2">51(1),52(2),53(1),54(1),55(1),56(1),57(1),58(1)</td></tr><tr><td rowspan="1" colspan="1">Anal-fin rays</td><td rowspan="1" colspan="2">53(1),55(2),56(2),57(3),58(7),59(3),60(11),61(5), 62(6),63(5),64(4),65(2),66(1),67(2),68(1),69(2)</td><td rowspan="1" colspan="1">58</td><td rowspan="1" colspan="2">51(2),52(1),53(3),57(1),58(2)</td></tr></tbody></table></table-wrap><fig id="F11231338" position="float" orientation="portrait"><object-id xmlns:xlink="http://www.w3.org/1999/xlink" content-type="arpha" xlink:type="simple">FD4FD491-A761-51FF-BD99-63A1D53DE27B</object-id><object-id xmlns:xlink="http://www.w3.org/1999/xlink" content-type="doi" xlink:type="simple">10.3897/BDJ.12.e123990.figure1</object-id><label>Figure 1.</label><caption><p><italic><tp:taxon-name><tp:taxon-name-part taxon-name-part-type="genus" reg="Sinobdella">S.</tp:taxon-name-part><tp:taxon-name-part taxon-name-part-type="species" reg="longitubulus">longitubulus</tp:taxon-name-part></tp:taxon-name></italic>, holotype, IHB 202303066738, 153.3 mm SL, dorsal (a), lateral (b) and ventral (c) views. China: Guangxi Province: Guigang City: Pingnan County: Lilia Village: Datong-Jiang, a stream tributary to Meng-Jiang flowing into Xi-Jiang of Zhu-Jiang basin.</p></caption><graphic xmlns:xlink="http://www.w3.org/1999/xlink" xlink:href="bdj-12-e123990-g001.jpg" position="float" id="oo_1001171.jpg" orientation="portrait" xlink:type="simple"><uri content-type="original_file" xlink:type="simple">https://binary.pensoft.net/fig/1001171</uri></graphic></fig><fig-group id="F11248339" position="float" orientation="portrait"><caption><p>Lateral views of freshly caught individual of two species of <italic><tp:taxon-name><tp:taxon-name-part taxon-name-part-type="genus" reg="Sinobdella">Sinobdella</tp:taxon-name-part></tp:taxon-name></italic>.</p></caption><fig id="F11248344" position="float" orientation="portrait"><object-id xmlns:xlink="http://www.w3.org/1999/xlink" content-type="arpha" xlink:type="simple">781AC08A-21C0-5321-BC45-EF15D3AF2AFE</object-id><object-id xmlns:xlink="http://www.w3.org/1999/xlink" content-type="doi" xlink:type="simple">10.3897/BDJ.12.e123990.figure2a</object-id><label>Figure 2a.</label><caption><p><italic><tp:taxon-name><tp:taxon-name-part taxon-name-part-type="genus" reg="Sinobdella">Sinobdella</tp:taxon-name-part><tp:taxon-name-part taxon-name-part-type="species" reg="longitubulus">longitubulus</tp:taxon-name-part></tp:taxon-name></italic>, IHB 202303066740, 148.7 mm SL, China: Guangxi Province: Guigang City: Pingnan County: Lilia Town: Datong-Jiang: Zhu-Jiang Basin;</p></caption><graphic xmlns:xlink="http://www.w3.org/1999/xlink" xlink:href="bdj-12-e123990-g002_a.jpg" xlink:type="simple" position="float" orientation="portrait" id="oo_1058201.jpg"><uri content-type="original_file" xlink:type="simple">https://binary.pensoft.net/fig/1058201</uri></graphic></fig><fig id="F11248345" position="float" orientation="portrait"><object-id xmlns:xlink="http://www.w3.org/1999/xlink" content-type="arpha" xlink:type="simple">CA6A7E57-E2EF-510A-872C-B3DE74313E83</object-id><object-id xmlns:xlink="http://www.w3.org/1999/xlink" content-type="doi" xlink:type="simple">10.3897/BDJ.12.e123990.figure2b</object-id><label>Figure 2b.</label><caption><p><italic><tp:taxon-name><tp:taxon-name-part taxon-name-part-type="genus" reg="Sinobdella">Sinobdella</tp:taxon-name-part><tp:taxon-name-part taxon-name-part-type="species" reg="sinensis">sinensis</tp:taxon-name-part></tp:taxon-name></italic>, IHB 202204062040, 183.2 mm SL, China: Hubei Province: Xiangyang City: Xiangzhou District: Han-Jiang: Chang-Jiang Basin.</p></caption><graphic xmlns:xlink="http://www.w3.org/1999/xlink" xlink:href="bdj-12-e123990-g002_b.jpg" xlink:type="simple" position="float" orientation="portrait" id="oo_1058152.jpg"><uri content-type="original_file" xlink:type="simple">https://binary.pensoft.net/fig/1058152</uri></graphic></fig></fig-group><fig id="F11248344" position="float" orientation="portrait"><object-id xmlns:xlink="http://www.w3.org/1999/xlink" content-type="arpha" xlink:type="simple">781AC08A-21C0-5321-BC45-EF15D3AF2AFE</object-id><object-id xmlns:xlink="http://www.w3.org/1999/xlink" content-type="doi" xlink:type="simple">10.3897/BDJ.12.e123990.figure2a</object-id><label>Figure 2a.</label><caption><p><italic><tp:taxon-name><tp:taxon-name-part taxon-name-part-type="genus" reg="Sinobdella">Sinobdella</tp:taxon-name-part><tp:taxon-name-part taxon-name-part-type="species" reg="longitubulus">longitubulus</tp:taxon-name-part></tp:taxon-name></italic>, IHB 202303066740, 148.7 mm SL, China: Guangxi Province: Guigang City: Pingnan County: Lilia Town: Datong-Jiang: Zhu-Jiang Basin;</p></caption><graphic xmlns:xlink="http://www.w3.org/1999/xlink" xlink:href="bdj-12-e123990-g002_a.jpg" xlink:type="simple" position="float" orientation="portrait" id="oo_1058201.jpg"><uri content-type="original_file" xlink:type="simple">https://binary.pensoft.net/fig/1058201</uri></graphic></fig><fig-group id="F11248348" position="float" orientation="portrait"><caption><p>Schematic illustration of ventral view of snout of two species of <italic><tp:taxon-name><tp:taxon-name-part taxon-name-part-type="genus" reg="Sinobdella">Sinobdella</tp:taxon-name-part></tp:taxon-name></italic>. lj: lower jaw; ra: rostral appendage; tan: tubular anterior nostril; and uj: upper jaw.</p></caption><fig id="F11248353" position="float" orientation="portrait"><object-id xmlns:xlink="http://www.w3.org/1999/xlink" content-type="arpha" xlink:type="simple">FDE3BE12-1347-5B79-BF9D-86F83F6A437E</object-id><object-id xmlns:xlink="http://www.w3.org/1999/xlink" content-type="doi" xlink:type="simple">10.3897/BDJ.12.e123990.figure3a</object-id><label>Figure 3a.</label><caption><p><italic><tp:taxon-name><tp:taxon-name-part taxon-name-part-type="genus" reg="Sinobdella">Sinobdella</tp:taxon-name-part><tp:taxon-name-part taxon-name-part-type="species" reg="longitubulus">longitubulus</tp:taxon-name-part></tp:taxon-name></italic>;</p></caption><graphic xmlns:xlink="http://www.w3.org/1999/xlink" xlink:href="bdj-12-e123990-g003_a.jpg" xlink:type="simple" position="float" orientation="portrait" id="oo_1006266.jpg"><uri content-type="original_file" xlink:type="simple">https://binary.pensoft.net/fig/1006266</uri></graphic></fig><fig id="F11248354" position="float" orientation="portrait"><object-id xmlns:xlink="http://www.w3.org/1999/xlink" content-type="arpha" xlink:type="simple">273AF38D-EFCD-52DE-8B6E-F49CBDF34883</object-id><object-id xmlns:xlink="http://www.w3.org/1999/xlink" content-type="doi" xlink:type="simple">10.3897/BDJ.12.e123990.figure3b</object-id><label>Figure 3b.</label><caption><p><italic><tp:taxon-name><tp:taxon-name-part taxon-name-part-type="genus" reg="Sinobdella">Sinobdella</tp:taxon-name-part><tp:taxon-name-part taxon-name-part-type="species" reg="sinensis">sinensis</tp:taxon-name-part></tp:taxon-name></italic>.</p></caption><graphic xmlns:xlink="http://www.w3.org/1999/xlink" xlink:href="bdj-12-e123990-g003_b.jpg" xlink:type="simple" position="float" orientation="portrait" id="oo_1006267.jpg"><uri content-type="original_file" xlink:type="simple">https://binary.pensoft.net/fig/1006267</uri></graphic></fig></fig-group><fig id="F11236621" position="float" orientation="portrait"><object-id xmlns:xlink="http://www.w3.org/1999/xlink" content-type="arpha" xlink:type="simple">AEDE93A6-B315-58DE-9293-8C8544A913FA</object-id><object-id xmlns:xlink="http://www.w3.org/1999/xlink" content-type="doi" xlink:type="simple">10.3897/BDJ.12.e123990.figure4</object-id><label>Figure 4.</label><caption><p>Relationship between pre-anal length (%SL) and SL for two species of <italic><tp:taxon-name><tp:taxon-name-part taxon-name-part-type="genus" reg="Sinobdella">Sinobdella</tp:taxon-name-part><tp:taxon-name-part taxon-name-part-type="species" reg="sinensis">sinensis</tp:taxon-name-part></tp:taxon-name></italic> (▼), y=-0,008887x+59.65 and <italic><tp:taxon-name><tp:taxon-name-part taxon-name-part-type="genus" reg="Sinobdella">S.</tp:taxon-name-part><tp:taxon-name-part taxon-name-part-type="species" reg="longitubulus">longitubulus</tp:taxon-name-part></tp:taxon-name></italic> sp. nov. (●), y=0.01158x+53.48.</p></caption><graphic xmlns:xlink="http://www.w3.org/1999/xlink" xlink:href="bdj-12-e123990-g004.jpg" position="float" id="oo_1001450.jpg" orientation="portrait" xlink:type="simple"><uri content-type="original_file" xlink:type="simple">https://binary.pensoft.net/fig/1001450</uri></graphic></fig><fig id="F11236623" position="float" orientation="portrait"><object-id xmlns:xlink="http://www.w3.org/1999/xlink" content-type="arpha" xlink:type="simple">837D7A03-9CD2-5612-A941-DCD0595A7BAC</object-id><object-id xmlns:xlink="http://www.w3.org/1999/xlink" content-type="doi" xlink:type="simple">10.3897/BDJ.12.e123990.figure5</object-id><label>Figure 5.</label><caption><p>Map showing three sampling sites of the type specimens of <italic><tp:taxon-name><tp:taxon-name-part taxon-name-part-type="genus" reg="Sinobdella">S.</tp:taxon-name-part><tp:taxon-name-part taxon-name-part-type="species" reg="longitubulus">longitubulus</tp:taxon-name-part></tp:taxon-name></italic>. S1, Donghu Village, Mengshan County, Wuzhou City; S2, Lilia Village, Pingnan County, Guigang City; and S3, Shanglin County, Nanning City, Guangxi Province, P. R. China.</p></caption><graphic xmlns:xlink="http://www.w3.org/1999/xlink" xlink:href="bdj-12-e123990-g005.jpg" position="float" id="oo_1001176.jpg" orientation="portrait" xlink:type="simple"><uri content-type="original_file" xlink:type="simple">https://binary.pensoft.net/fig/1001176</uri></graphic></fig><fig id="F11236625" position="float" orientation="portrait"><object-id xmlns:xlink="http://www.w3.org/1999/xlink" content-type="arpha" xlink:type="simple">1A3E2F12-E64B-5567-A0B5-822F843DEEE9</object-id><object-id xmlns:xlink="http://www.w3.org/1999/xlink" content-type="doi" xlink:type="simple">10.3897/BDJ.12.e123990.figure6</object-id><label>Figure 6.</label><caption><p>Habitat at the type locality of <italic><tp:taxon-name><tp:taxon-name-part taxon-name-part-type="genus" reg="Sinobdella">Sinobdella</tp:taxon-name-part><tp:taxon-name-part taxon-name-part-type="species" reg="longitubulus">longitubulus</tp:taxon-name-part></tp:taxon-name></italic> in the Datong-Jiang, a stream tributary to the Xun-Jiang of Zhu-Jiang Basin at Lilia Village, Pingnan County, Guangxi Province, China.</p></caption><graphic xmlns:xlink="http://www.w3.org/1999/xlink" xlink:href="bdj-12-e123990-g006.jpg" position="float" id="oo_1001177.jpg" orientation="portrait" xlink:type="simple"><uri content-type="original_file" xlink:type="simple">https://binary.pensoft.net/fig/1001177</uri></graphic></fig></tp:treatment-sec></tp:taxon-treatment>
