# Supplementary material for: Sinobdellalongitubulus, a new species of spiny eel (Pisces, Mastacembelidae) from the Zhu-Jiang Basin, with a note on the type locality of S.sinensis (Bleeker, 1870)
Source: Biodivers Data J. 2024 Jun 19;12:e123990. doi: 10.3897/BDJ.12.e123990 (PMC11208772; doi:10.3897/BDJ.12.e123990)
Supplement: Supplementary material 1 — Detailed information on specimens [file bdj-12-e123990-s001.xlsx]

## Sheet: Sheet1
Species	Voucher specimens	Sampling location	Basin	Haplotype	GenBank no.	Source
S.sinensis	IHB202206063988	Tongcheng, Anhui Prov.	Huai-He	H1	PP392545	This study
S.sinensis	IHB202206064155	Huoshan, Anhui Prov.	Huai-He	H2	PP392551	This study
S.sinensis	IHB202206064398-39, 4472-4476	Anqing, Anhui Prov.	Chang-Jiang	H1-H5	PP392552-58	This study
S.sinensis	IHB201809019942-46	Pingxiang, JiangXi Prov.	Gan-Jiang, Chang-Jiang	H23	PP392546-50	This study
S.sinensis	IHB202204062641-42	Xiaogan, Hubei Prov.	Chang-Jiang	H6-H8	PP392559-60	This study
S.sinensis	IHB202204062781-82	Dawu, Hubei Prov.	She-Shui, Chang jiang	H7-H8	PP392561-62	This study
S.sinensis	IHB202204062955	Suizhou, Hubei Prov.	Que-Shui, Chang-Jiang	H2	PP463063	This study
S.sinensis	IHB202204063093	Suixian, Hubei Prov.	Huai-He	H9	PP463064	This study
S.sinensis	IHB202204063220-24	Xiangyang,Hubei Prov.	Qing-He, Chang-Jiang	H10	PP463065-69	This study
S.sinensis	IHB202204063248	Jingshan,Hubei Prov.	Han-Jiang, Chang-Jiang	H11	PP463070	This study
S.sinensis	IHB202109059529-30,52,84-86,	Xing'an,Guangxi Prov.	Xiang-Jiang, Chang-Jiang	H12	PP463071-77	This study
S.sinensis	IHB202109060557	Yongzhou, Hunan Prov.	Qi-Shui	H13	PP463078	This study
S.sinensis	IHB202104053428-30	Ziyuan, Guangxi Prov.	Zi-Jiang	H12	PP463079-81	This study
S.sinensis	IHB202103050089,0276	Huanggang, Hubei Prov.	Ju-Shui, Chang-Jiang	H14,H15	PP463082-83	This study
S.sinensis	IHB202009210239-41, IHB202211063967-68	Yongfu, Guangxi Prov.	Liu-Jiang, Xi-Jiang	H16,H12	PP463086-90	This study
S.sinensis	IHB201906011879	Longhui, Hunan Prov.	Zi-jiang, Dongting Lake	H17	PP463091	This study
S.sinensis	IHB201906011718	Huaihua, Hunan Prov.	Yuan-Jiang, Dongting Lake	H18	PP463092	This study
S.sinensis	IHB201906011610-13	Suining,Hunan Prov.	Yuan-Jiang, Dongting Lake	H18	PP463093-96	This study
S.sinensis	IHB201906011320	Xinning, Hunan Prov.	Zi-Jiang, Dongting Lake	H13	PP463097	This study
S.sinensis	IHB201906011164	Wugang, Hunan Prov.	Zi-Jiang, Dongting Lake	H13	PP463098	This study
S.sinensis	IHB201906010910-11	Longhui, Hunan Prov.	Zi-Jiang, Dongting Lake	H13	PP463099-100	This study
S.sinensis	IHB201906010768, 675	Shaoyang, Hunan Prov.	Zi-Jiang, Dongting Lake	H13	PP463101-02	This study
S.sinensis	IHB201812024426-30	Yuanjiang, Hunan Prov.	Dongting Lake	H2,H19-H22	PP463103-07	This study
S.sinensis	IHB201809020337	Liuyang, Hunan Prov.	Xiang-Jiang, Chang-Jiang	H22	PP463108	This study
S.sinensis	IHB201809019251-53	Changning, Hunan Prov.	Dongting Lake, Chang-Jiang	H23, H13	PP463109-11	This study
S.sinensis	IHB201805017460	Yueyang, Hunan Prov.	Dongting Lake, Chang-Jiang	H24	PP463112	This study
S.sinensis	IHB201807016668	Yiyang, Hunan Prov.	Xiang-Jiang, Chang-Jiang	H23	PP463113	This study
S.sinensis	IHB201807016397	Yueyang, Hunan Prov.	Xiang-Jiang, Chang-Jiang	H25	PP463114	This study
S.sinensis	IHB202203061530-34	Tangshan, Hebei Prov.	Luan-He	H9	PP463115-18	This study
S.sinensis	IHB202203061535-38	Quzhou, Zhejiang Prov.	Changshangang, Qiantang-Jiang	H26	PP463119-22	This study
S.sinensis	IHB201901024940-41, IHB2016106809-10, IHB202010049904-05	Guilin, Guangxi Prov.	Li-jiang, Xi-Jiang	H12	PP463084-085, 123-126	This study
S.sinensis	IHB201707013456-57	Jiujiang, Jiangxi Prov.	Xiu-Shui, Chang-Jiang	H2, H27	PP463127-28	This study
S.sinensis	IHB2016106103-07	Huaihua, Hunan Prov.	Yuan-Jiang, Dongting Lake	H18, H28	PP463129-33	This study
S.sinensis	IHB202209061967	Sanming, Fujian Prov.	Min-Jiang	H29	PP463134	This study
S.sinensis	IHB202303064447-50	Quanzhou, Guangxi Prov.	Xiang-Jiang, Chang-Jiang	H12	PP463135-38	This study
S.sinensis	IHB202103060777-78	Huanggang, Hubei Prov.	Chang-Jiang	H30	PP463139-40	This study
S.sinensis	IHB202306064809-20	Shangcai, Henan Prov.	Hong-He, Huai-He	H9, H31	PP463141-52	This study
S.sinensis	IHB202308064837-40	Baoding, Hebei Prov.	Yishui-He, Hai-He	H9, H32	PP463153-56	This study
S.longititulus	IHB202104053704-05	Mengshan, Guangxi Prov.	Meng-Jiang, Zhu-Jiang	H33	PP392563-64	This study
S.longititulus	IHB202303066738-40	Pingnan, Guangxi Prov.	Meng-Jiang, Zhu-Jiang	H33, H34	PP392565-67	This study
S.longititulus	IHB202310064897-899, 902-906, 908-909, 911-919	Shangling, Guangxi Prov.	Hongshui-He, Zhu-Jiang	H35, H36	PP392568-86	This study
Monopterus albus*	unknown	Guangdong Prov.	unknown	H37	KP779625	Genbank
Mastacembelus armatus*	unknown	unknown	unknown	H38	KY609156	Genbank
Mastacembelus favus*	unknown	unknown	unknown	H39	OR804504.1	Genbank
Mastacembelus erythrotaenia*	unknown	unknown	unknown	H40	NC_035141.1	Genbank
